# Supplementary material for: 2,2-Dimethyl-5-[(5-methyl­furan-2-yl)methyl­idene]-1,3-dioxane-4,6-dione
Source: Acta Crystallogr Sect E Struct Rep Online. 2011 Jan 22;67(Pt 2):o478. doi: 10.1107/S1600536811002285 (PMC3051482; doi:10.1107/S1600536811002285)
Supplement: Supplementary file 1 [file e-67-0o478-sup1.cif]

##############################################################################
###                                                                        ###
###        Electronic paper (Acta Crystallographica Section E)             ###
###                                                                        ###
##############################################################################
#                                                                            #
# This CIF contains the data in a paper accepted for publication in Acta     #
# Crystallographica Section E. It conforms to the requirements of Notes      #
# for Authors for Section E, and has been peer reviewed under the auspices   #
# of the IUCr Commission on Journals.                                        #
#                                                                            #
# Full details of the Crystallographic Information File format               #
# are given in the paper "The Crystallographic Information File (CIF):       #
# a New Standard Archive File for Crystallography" by S. R. Hall, F. H.      #
# Allen and I. D. Brown [Acta Cryst. (1991), A47, 655-685].                  #
#                                                                            #
# The current version of the core CIF dictionary is obtainable from          #
# ftp://ftp.iucr.org/pub/cif_core.dic. The current version number is 2.4.    #
#                                                                            #
# Software is freely available for graphical display of the structure(s) in  #
# this CIF.  For information consult the CIF home page http://www.iucr.org/  #
# cif/home.html                                                              #
#                                                                            #
# This file may be used for bona fide research purposes within the           #
# scientific community so long as proper attribution is given to the journal # 
# article from which it was obtained.                                        #
#                                                                            #
##############################################################################
                                             
data_global
_audit_creation_method     SHELXL-97
_journal_data_validation_number     ?
_journal_date_recd_electronic     2011-01-09
_journal_date_accepted     2011-01-15
_journal_name_full     'Acta Crystallographica, Section E'
_journal_year     2011
_journal_volume     67
_journal_issue      2
_journal_page_first     o478
_journal_page_last     o478
_journal_paper_category     QO
_journal_coeditor_code     LH5196
_publ_contact_author_name     ' Wu-lan Zeng'
_publ_contact_author_address
;MicroScale Science Institute
Weifang University
Weifang 261061
People's Republic of China
;
_publ_contact_author_email     wulanzeng@163.com
_publ_contact_author_fax     '86536 887 7561'
_publ_contact_author_phone     '86536 887 7561'
_publ_section_title
;
2,2-Dimethyl-5-[(5-methylfuran-2-yl)methylidene]-1,3-dioxane-4,6-dione
;
loop_
    _publ_author_name
    _publ_author_footnote
    _publ_author_address
    'Zeng, Wu-Lan' .
;
MicroScale Science Institute, Department of Chemistry and Chemical Engineering
Weifang University
Weifang 261061
People's Republic of China
;
data_I
_chemical_name_systematic
;
2,2-dimethyl-5-[(5-methylfuran-2-yl)methylidene]-1,3-dioxane-4,6-dione
;
_chemical_name_common     ?
_chemical_formula_moiety     'C12 H12 O5'
_chemical_formula_sum     'C12 H12 O5'
_chemical_formula_iupac     'C12 H12 O5'
_chemical_formula_weight     236.22
_chemical_melting_point     ?
_symmetry_cell_setting     triclinic
_symmetry_space_group_name_H-M     'P -1'
_symmetry_space_group_name_Hall     '-P 1'
loop_
    _symmetry_equiv_pos_as_xyz
    'x, y, z'
    '-x, -y, -z'
_cell_length_a     8.9590(18)
_cell_length_b     10.038(2)
_cell_length_c     13.616(3)
_cell_angle_alpha     92.71(3)
_cell_angle_beta     105.99(3)
_cell_angle_gamma     91.67(3)
_cell_volume     1174.7(4)
_cell_formula_units_Z     4
_cell_measurement_reflns_used     3333
_cell_measurement_theta_min     3.05
_cell_measurement_theta_max     27.48
_cell_measurement_temperature     293(2)
_exptl_crystal_description     block
_exptl_crystal_colour     yellow
_exptl_crystal_size_max     0.20
_exptl_crystal_size_mid     0.16
_exptl_crystal_size_min     0.12
_exptl_crystal_density_diffrn     1.336
_exptl_crystal_density_meas     ?
_exptl_crystal_density_method     'not measured'
_exptl_crystal_F_000     496
_exptl_absorpt_coefficient_mu     0.105
_exptl_absorpt_correction_type     none
_exptl_absorpt_process_details     ?
_exptl_absorpt_correction_T_min     ?
_exptl_absorpt_correction_T_max     ?
_exptl_special_details
;
;
_diffrn_ambient_temperature     293(2)
_diffrn_radiation_type     MoK\a
_diffrn_radiation_wavelength     0.71073
_diffrn_radiation_source     'fine-focus sealed tube'
_diffrn_radiation_monochromator     graphite
_diffrn_measurement_device_type     'Bruker SMART CCD area-detector'
_diffrn_measurement_method     '\f and \w'
_diffrn_detector_area_resol_mean     ?
_diffrn_reflns_number     11592
_diffrn_reflns_av_R_equivalents     0.0243
_diffrn_reflns_av_sigmaI/netI     0.0337
_diffrn_reflns_theta_min     3.05
_diffrn_reflns_theta_max     27.48
_diffrn_reflns_theta_full     27.48
_diffrn_measured_fraction_theta_max     0.992
_diffrn_measured_fraction_theta_full     0.992
_diffrn_reflns_limit_h_min     -11
_diffrn_reflns_limit_h_max     10
_diffrn_reflns_limit_k_min     -13
_diffrn_reflns_limit_k_max     13
_diffrn_reflns_limit_l_min     -17
_diffrn_reflns_limit_l_max     17
_diffrn_reflns_reduction_process     ?
_diffrn_standards_number     ?
_diffrn_standards_interval_count     ?
_diffrn_standards_interval_time     ?
_diffrn_standards_decay_%     ?
_refine_special_details
;
Refinement of <i>F</i>^2^ against ALL reflections. The weighted <i>R</i>-factor
<i>wR</i> and goodness of fit <i>S</i> are based on <i>F</i>^2^, conventional
<i>R</i>-factors <i>R</i> are based on <i>F</i>, with <i>F</i> set to zero for
negative <i>F</i>^2^. The threshold expression of <i>F</i>^2^ >
\s(<i>F</i>^2^) is used only for calculating <i>R</i>-factors(gt) <i>etc</i>.
and is not relevant to the choice of reflections for refinement.
<i>R</i>-factors based on <i>F</i>^2^ are statistically about twice as large
as those based on <i>F</i>, and <i>R</i>- factors based on ALL data will be
even larger.
;
_reflns_number_total     5336
_reflns_number_gt     3333
_reflns_threshold_expression     I>2\s(I)
_refine_ls_structure_factor_coef     Fsqd
_refine_ls_matrix_type     full
_refine_ls_R_factor_all     0.0722
_refine_ls_R_factor_gt     0.0444
_refine_ls_wR_factor_gt     0.1299
_refine_ls_wR_factor_ref     0.1563
_refine_ls_goodness_of_fit_ref     1.072
_refine_ls_restrained_S_all     1.072
_refine_ls_number_reflns     5336
_refine_ls_number_parameters     307
_refine_ls_number_restraints     0
_refine_ls_hydrogen_treatment     constr
_refine_ls_weighting_scheme     calc
_refine_ls_weighting_details
                 'calc w=1/[\s^2^(Fo^2^)+(0.0907P)^2^] where P=(Fo^2^+2Fc^2^)/3'
_atom_sites_solution_hydrogens     geom
_atom_sites_solution_primary     direct
_atom_sites_solution_secondary     difmap
_refine_ls_shift/su_max     0.001
_refine_ls_shift/su_mean     0.000
_refine_diff_density_max     0.312
_refine_diff_density_min     -0.302
_refine_ls_extinction_method     none
_refine_ls_extinction_coef     ?
loop_
    _atom_type_symbol
    _atom_type_description
    _atom_type_scat_dispersion_real
    _atom_type_scat_dispersion_imag
    _atom_type_scat_source
    'C' 'C' 0.0033 0.0016
                         'International Tables Vol C Tables 4.2.6.8 and 6.1.1.4'
    'H' 'H' 0.0000 0.0000
                         'International Tables Vol C Tables 4.2.6.8 and 6.1.1.4'
    'O' 'O' 0.0106 0.0060
                         'International Tables Vol C Tables 4.2.6.8 and 6.1.1.4'
_computing_data_collection     'SMART (Bruker, 1997)'
_computing_cell_refinement     'SAINT (Bruker, 1997)'
_computing_data_reduction     'SAINT (Bruker, 1997)'
_computing_structure_solution     'SHELXS97 (Sheldrick, 2008)'
_computing_structure_refinement     'SHELXL97 (Sheldrick, 2008)'
_computing_molecular_graphics     'SHELXTL (Sheldrick, 2008)'
_computing_publication_material     'SHELXTL (Sheldrick, 2008)'
loop_
    _atom_site_type_symbol
    _atom_site_label
    _atom_site_fract_x
    _atom_site_fract_y
    _atom_site_fract_z
    _atom_site_U_iso_or_equiv
    _atom_site_adp_type
    _atom_site_calc_flag
    _atom_site_refinement_flags
    _atom_site_occupancy
    _atom_site_disorder_assembly
    _atom_site_disorder_group
    O O2B 0.11969(13) 0.55646(11) 0.62210(9) 0.0618(3) Uani d . 1 . .
    O O5B 0.45369(14) 1.05664(10) 0.82774(9) 0.0563(3) Uani d . 1 . .
    O O1B 0.34137(15) 0.48325(11) 0.74003(9) 0.0645(3) Uani d . 1 . .
    C C5B 0.29935(18) 0.71777(15) 0.73236(11) 0.0467(4) Uani d . 1 . .
    O O3B 0.06239(14) 0.76729(12) 0.61279(9) 0.0671(3) Uani d . 1 . .
    O O4B 0.48827(17) 0.61623(12) 0.86197(9) 0.0749(4) Uani d . 1 . .
    C C6B 0.3859(2) 0.60755(16) 0.78319(12) 0.0536(4) Uani d . 1 . .
    C C7B 0.33715(18) 0.84921(15) 0.75839(11) 0.0485(4) Uani d . 1 . .
    H H7BA 0.2651 0.9054 0.7206 0.058 Uiso calc R 1 . .
    C C4B 0.15441(19) 0.68642(16) 0.65155(12) 0.0522(4) Uani d . 1 . .
    C C8B 0.46201(19) 0.91860(14) 0.83032(11) 0.0481(4) Uani d . 1 . .
    C C9B 0.5954(2) 0.89135(17) 0.90245(12) 0.0564(4) Uani d . 1 . .
    H H9BA 0.6302 0.8070 0.9202 0.068 Uiso calc R 1 . .
    C C3B 0.2442(2) 0.46641(16) 0.63735(13) 0.0573(4) Uani d . 1 . .
    C C11B 0.5813(2) 1.11096(17) 0.89765(13) 0.0569(4) Uani d . 1 . .
    C C10B 0.6699(2) 1.01280(18) 0.94451(14) 0.0622(4) Uani d . 1 . .
    H H10A 0.7635 1.0245 0.9955 0.075 Uiso calc R 1 . .
    C C1B 0.1707(3) 0.32824(18) 0.62731(17) 0.0801(6) Uani d . 1 . .
    H H1BA 0.1141 0.3201 0.6774 0.120 Uiso calc R 1 . .
    H H1BB 0.2501 0.2640 0.6381 0.120 Uiso calc R 1 . .
    H H1BC 0.1008 0.3123 0.5600 0.120 Uiso calc R 1 . .
    C C2B 0.3372(3) 0.4908(2) 0.56325(16) 0.0780(6) Uani d . 1 . .
    H H2BA 0.3813 0.5805 0.5749 0.117 Uiso calc R 1 . .
    H H2BB 0.2708 0.4787 0.4946 0.117 Uiso calc R 1 . .
    H H2BC 0.4191 0.4290 0.5728 0.117 Uiso calc R 1 . .
    C C12B 0.5961(3) 1.25844(18) 0.90908(17) 0.0785(6) Uani d . 1 . .
    H H12A 0.5088 1.2952 0.8619 0.118 Uiso calc R 1 . .
    H H12B 0.6903 1.2885 0.8950 0.118 Uiso calc R 1 . .
    H H12C 0.5986 1.2874 0.9778 0.118 Uiso calc R 1 . .
    O O5A 0.07339(13) 0.59957(9) 0.88357(8) 0.0527(3) Uani d . 1 . .
    O O2A -0.36509(13) 0.95250(10) 0.63621(9) 0.0573(3) Uani d . 1 . .
    O O3A -0.35857(14) 0.73997(11) 0.66614(9) 0.0617(3) Uani d . 1 . .
    C C5A -0.14448(18) 0.87879(13) 0.76199(11) 0.0447(3) Uani d . 1 . .
    O O1A -0.17387(16) 1.11015(10) 0.72684(10) 0.0698(4) Uani d . 1 . .
    C C8A -0.05825(18) 0.64850(14) 0.81836(11) 0.0447(3) Uani d . 1 . .
    C C7A -0.05103(18) 0.78842(14) 0.81679(12) 0.0468(4) Uani d . 1 . .
    H H7AA 0.0371 0.8277 0.8635 0.056 Uiso calc R 1 . .
    C C4A -0.29180(18) 0.84726(14) 0.68578(11) 0.0461(4) Uani d . 1 . .
    C C6A -0.0910(2) 1.01900(15) 0.78701(14) 0.0596(4) Uani d . 1 . .
    O O4A 0.01460(18) 1.05984(12) 0.85763(12) 0.0924(5) Uani d . 1 . .
    C C11A 0.0546(2) 0.46486(14) 0.87915(13) 0.0529(4) Uani d . 1 . .
    C C9A -0.1573(2) 0.54271(14) 0.77519(13) 0.0556(4) Uani d . 1 . .
    H H9AA -0.2548 0.5464 0.7287 0.067 Uiso calc R 1 . .
    C C3A -0.2727(2) 1.06729(15) 0.62802(13) 0.0592(4) Uani d . 1 . .
    C C10A -0.0843(2) 0.42757(15) 0.81423(14) 0.0614(5) Uani d . 1 . .
    H H10B -0.1249 0.3404 0.7981 0.074 Uiso calc R 1 . .
    C C2A -0.3843(3) 1.17833(18) 0.59790(17) 0.0892(7) Uani d . 1 . .
    H H2AA -0.4385 1.1928 0.6490 0.134 Uiso calc R 1 . .
    H H2AB -0.4578 1.1538 0.5332 0.134 Uiso calc R 1 . .
    H H2AC -0.3273 1.2588 0.5924 0.134 Uiso calc R 1 . .
    C C12A 0.1835(2) 0.39080(17) 0.94262(15) 0.0713(5) Uani d . 1 . .
    H H12D 0.1569 0.2968 0.9333 0.107 Uiso calc R 1 . .
    H H12E 0.2009 0.4190 1.0134 0.107 Uiso calc R 1 . .
    H H12F 0.2763 0.4085 0.9223 0.107 Uiso calc R 1 . .
    C C1A -0.1792(3) 1.0368(2) 0.55522(18) 0.0901(7) Uani d . 1 . .
    H H1AA -0.1115 0.9659 0.5798 0.135 Uiso calc R 1 . .
    H H1AB -0.1182 1.1149 0.5499 0.135 Uiso calc R 1 . .
    H H1AC -0.2475 1.0099 0.4891 0.135 Uiso calc R 1 . .
loop_
    _atom_site_aniso_label
    _atom_site_aniso_U_11
    _atom_site_aniso_U_22
    _atom_site_aniso_U_33
    _atom_site_aniso_U_12
    _atom_site_aniso_U_13
    _atom_site_aniso_U_23
    O2B 0.0499(7) 0.0631(7) 0.0632(7) -0.0012(5) 0.0031(6) -0.0101(6)
    O5B 0.0605(7) 0.0498(6) 0.0555(6) 0.0040(5) 0.0110(6) 0.0001(5)
    O1B 0.0751(9) 0.0494(6) 0.0566(7) 0.0003(5) -0.0020(6) 0.0017(5)
    C5B 0.0457(9) 0.0530(8) 0.0388(8) 0.0032(6) 0.0071(7) 0.0021(6)
    O3B 0.0566(8) 0.0765(8) 0.0591(7) 0.0159(6) 0.0000(6) 0.0020(6)
    O4B 0.0855(10) 0.0592(7) 0.0587(8) 0.0038(6) -0.0165(7) 0.0077(6)
    C6B 0.0573(10) 0.0513(9) 0.0462(9) 0.0001(7) 0.0048(8) 0.0017(7)
    C7B 0.0483(9) 0.0521(8) 0.0441(8) 0.0068(7) 0.0102(7) 0.0045(7)
    C4B 0.0492(9) 0.0614(9) 0.0452(8) 0.0050(7) 0.0119(7) 0.0006(7)
    C8B 0.0540(9) 0.0444(8) 0.0448(8) 0.0049(6) 0.0119(7) 0.0017(6)
    C9B 0.0564(10) 0.0574(9) 0.0510(9) 0.0078(7) 0.0073(8) 0.0010(8)
    C3B 0.0585(11) 0.0549(9) 0.0519(9) 0.0040(7) 0.0055(8) -0.0035(7)
    C11B 0.0587(11) 0.0580(10) 0.0537(9) -0.0044(8) 0.0174(8) -0.0079(8)
    C10B 0.0556(11) 0.0672(11) 0.0557(10) -0.0018(8) 0.0041(8) -0.0068(8)
    C1B 0.0866(15) 0.0621(11) 0.0799(13) -0.0109(10) 0.0070(12) -0.0092(10)
    C2B 0.0880(15) 0.0808(13) 0.0711(12) 0.0114(11) 0.0326(12) -0.0039(10)
    C12B 0.0895(16) 0.0570(11) 0.0872(14) -0.0067(10) 0.0246(12) -0.0075(10)
    O5A 0.0561(7) 0.0374(5) 0.0592(7) 0.0039(4) 0.0061(5) 0.0076(5)
    O2A 0.0550(7) 0.0492(6) 0.0600(7) 0.0048(5) 0.0018(5) 0.0103(5)
    O3A 0.0549(7) 0.0477(6) 0.0712(8) -0.0089(5) 0.0001(6) 0.0026(5)
    C5A 0.0480(9) 0.0354(7) 0.0479(8) 0.0017(6) 0.0090(7) 0.0018(6)
    O1A 0.0849(9) 0.0341(5) 0.0708(8) 0.0066(5) -0.0116(7) 0.0015(5)
    C8A 0.0480(9) 0.0367(7) 0.0473(8) 0.0040(6) 0.0092(7) 0.0059(6)
    C7A 0.0463(9) 0.0392(7) 0.0506(8) -0.0023(6) 0.0073(7) -0.0013(6)
    C4A 0.0493(9) 0.0410(8) 0.0469(8) 0.0027(6) 0.0113(7) 0.0024(6)
    C6A 0.0624(11) 0.0376(8) 0.0660(11) 0.0023(7) -0.0038(9) 0.0035(7)
    O4A 0.0940(11) 0.0423(6) 0.1015(11) -0.0076(6) -0.0370(9) 0.0016(7)
    C11A 0.0673(11) 0.0376(7) 0.0568(9) 0.0069(7) 0.0209(9) 0.0080(7)
    C9A 0.0588(10) 0.0407(8) 0.0623(10) -0.0016(7) 0.0094(8) 0.0012(7)
    C3A 0.0724(12) 0.0395(8) 0.0562(10) 0.0010(7) 0.0018(9) 0.0059(7)
    C10A 0.0763(13) 0.0325(7) 0.0738(11) -0.0008(7) 0.0185(10) 0.0026(7)
    C2A 0.1048(18) 0.0537(11) 0.0846(14) 0.0204(10) -0.0177(12) 0.0118(10)
    C12A 0.0846(14) 0.0530(10) 0.0762(12) 0.0200(9) 0.0180(11) 0.0194(9)
    C1A 0.1165(19) 0.0727(13) 0.0917(15) -0.0048(12) 0.0447(15) 0.0214(12)
_geom_special_details
;
All e.s.d.'s (except the e.s.d. in the dihedral angle between two l.s. planes)
are estimated using the full covariance matrix. The cell e.s.d.'s are taken
into account individually in the estimation of e.s.d.'s in distances, angles
and torsion angles; correlations between e.s.d.'s in cell parameters are only
used when they are defined by crystal symmetry. An approximate (isotropic)
treatment of cell e.s.d.'s is used for estimating e.s.d.'s involving l.s.
planes.
;
loop_
    _geom_bond_atom_site_label_1
    _geom_bond_atom_site_label_2
    _geom_bond_site_symmetry_2
    _geom_bond_distance
    _geom_bond_publ_flag
    O2B C4B . 1.348(2) ?
    O2B C3B . 1.433(2) ?
    O5B C11B . 1.351(2) ?
    O5B C8B . 1.3914(17) ?
    O1B C6B . 1.354(2) ?
    O1B C3B . 1.428(2) ?
    C5B C7B . 1.358(2) ?
    C5B C6B . 1.460(2) ?
    C5B C4B . 1.467(2) ?
    O3B C4B . 1.2070(19) ?
    O4B C6B . 1.202(2) ?
    C7B C8B . 1.408(2) ?
    C7B H7BA . 0.9300 ?
    C8B C9B . 1.366(2) ?
    C9B C10B . 1.391(2) ?
    C9B H9BA . 0.9300 ?
    C3B C2B . 1.499(3) ?
    C3B C1B . 1.502(2) ?
    C11B C10B . 1.354(2) ?
    C11B C12B . 1.480(2) ?
    C10B H10A . 0.9300 ?
    C1B H1BA . 0.9600 ?
    C1B H1BB . 0.9600 ?
    C1B H1BC . 0.9600 ?
    C2B H2BA . 0.9600 ?
    C2B H2BB . 0.9600 ?
    C2B H2BC . 0.9600 ?
    C12B H12A . 0.9600 ?
    C12B H12B . 0.9600 ?
    C12B H12C . 0.9600 ?
    O5A C11A . 1.3542(17) ?
    O5A C8A . 1.3851(18) ?
    O2A C4A . 1.3662(18) ?
    O2A C3A . 1.425(2) ?
    O3A C4A . 1.1985(19) ?
    C5A C7A . 1.358(2) ?
    C5A C4A . 1.452(2) ?
    C5A C6A . 1.467(2) ?
    O1A C6A . 1.3545(19) ?
    O1A C3A . 1.431(2) ?
    C8A C9A . 1.364(2) ?
    C8A C7A . 1.4056(19) ?
    C7A H7AA . 0.9300 ?
    C6A O4A . 1.194(2) ?
    C11A C10A . 1.344(3) ?
    C11A C12A . 1.481(2) ?
    C9A C10A . 1.399(2) ?
    C9A H9AA . 0.9300 ?
    C3A C1A . 1.491(3) ?
    C3A C2A . 1.514(2) ?
    C10A H10B . 0.9300 ?
    C2A H2AA . 0.9600 ?
    C2A H2AB . 0.9600 ?
    C2A H2AC . 0.9600 ?
    C12A H12D . 0.9600 ?
    C12A H12E . 0.9600 ?
    C12A H12F . 0.9600 ?
    C1A H1AA . 0.9600 ?
    C1A H1AB . 0.9600 ?
    C1A H1AC . 0.9600 ?
loop_
    _geom_angle_atom_site_label_1
    _geom_angle_atom_site_label_2
    _geom_angle_atom_site_label_3
    _geom_angle_site_symmetry_1
    _geom_angle_site_symmetry_3
    _geom_angle
    _geom_angle_publ_flag
    C4B O2B C3B . . 118.43(13) ?
    C11B O5B C8B . . 107.37(13) ?
    C6B O1B C3B . . 119.91(13) ?
    C7B C5B C6B . . 124.95(15) ?
    C7B C5B C4B . . 116.48(14) ?
    C6B C5B C4B . . 118.43(15) ?
    O4B C6B O1B . . 116.99(15) ?
    O4B C6B C5B . . 126.11(16) ?
    O1B C6B C5B . . 116.81(14) ?
    C5B C7B C8B . . 133.72(14) ?
    C5B C7B H7BA . . 113.1 ?
    C8B C7B H7BA . . 113.1 ?
    O3B C4B O2B . . 118.18(16) ?
    O3B C4B C5B . . 124.96(16) ?
    O2B C4B C5B . . 116.81(14) ?
    C9B C8B O5B . . 107.91(15) ?
    C9B C8B C7B . . 138.86(15) ?
    O5B C8B C7B . . 113.20(13) ?
    C8B C9B C10B . . 107.48(16) ?
    C8B C9B H9BA . . 126.3 ?
    C10B C9B H9BA . . 126.3 ?
    O1B C3B O2B . . 110.13(13) ?
    O1B C3B C2B . . 110.27(16) ?
    O2B C3B C2B . . 109.85(15) ?
    O1B C3B C1B . . 105.73(14) ?
    O2B C3B C1B . . 106.35(16) ?
    C2B C3B C1B . . 114.36(16) ?
    O5B C11B C10B . . 109.69(15) ?
    O5B C11B C12B . . 116.80(16) ?
    C10B C11B C12B . . 133.51(18) ?
    C11B C10B C9B . . 107.55(17) ?
    C11B C10B H10A . . 126.2 ?
    C9B C10B H10A . . 126.2 ?
    C3B C1B H1BA . . 109.5 ?
    C3B C1B H1BB . . 109.5 ?
    H1BA C1B H1BB . . 109.5 ?
    C3B C1B H1BC . . 109.5 ?
    H1BA C1B H1BC . . 109.5 ?
    H1BB C1B H1BC . . 109.5 ?
    C3B C2B H2BA . . 109.5 ?
    C3B C2B H2BB . . 109.5 ?
    H2BA C2B H2BB . . 109.5 ?
    C3B C2B H2BC . . 109.5 ?
    H2BA C2B H2BC . . 109.5 ?
    H2BB C2B H2BC . . 109.5 ?
    C11B C12B H12A . . 109.5 ?
    C11B C12B H12B . . 109.5 ?
    H12A C12B H12B . . 109.5 ?
    C11B C12B H12C . . 109.5 ?
    H12A C12B H12C . . 109.5 ?
    H12B C12B H12C . . 109.5 ?
    C11A O5A C8A . . 107.77(13) ?
    C4A O2A C3A . . 118.26(13) ?
    C7A C5A C4A . . 125.38(14) ?
    C7A C5A C6A . . 115.42(15) ?
    C4A C5A C6A . . 119.16(13) ?
    C6A O1A C3A . . 119.26(12) ?
    C9A C8A O5A . . 108.02(13) ?
    C9A C8A C7A . . 139.38(15) ?
    O5A C8A C7A . . 112.60(13) ?
    C5A C7A C8A . . 134.05(16) ?
    C5A C7A H7AA . . 113.0 ?
    C8A C7A H7AA . . 113.0 ?
    O3A C4A O2A . . 117.16(15) ?
    O3A C4A C5A . . 126.53(14) ?
    O2A C4A C5A . . 116.19(13) ?
    O4A C6A O1A . . 117.49(15) ?
    O4A C6A C5A . . 125.89(14) ?
    O1A C6A C5A . . 116.55(15) ?
    C10A C11A O5A . . 109.20(14) ?
    C10A C11A C12A . . 133.71(15) ?
    O5A C11A C12A . . 117.09(16) ?
    C8A C9A C10A . . 106.92(16) ?
    C8A C9A H9AA . . 126.5 ?
    C10A C9A H9AA . . 126.5 ?
    O2A C3A O1A . . 109.72(13) ?
    O2A C3A C1A . . 110.21(15) ?
    O1A C3A C1A . . 110.72(17) ?
    O2A C3A C2A . . 106.18(16) ?
    O1A C3A C2A . . 105.14(14) ?
    C1A C3A C2A . . 114.63(17) ?
    C11A C10A C9A . . 108.08(15) ?
    C11A C10A H10B . . 126.0 ?
    C9A C10A H10B . . 126.0 ?
    C3A C2A H2AA . . 109.5 ?
    C3A C2A H2AB . . 109.5 ?
    H2AA C2A H2AB . . 109.5 ?
    C3A C2A H2AC . . 109.5 ?
    H2AA C2A H2AC . . 109.5 ?
    H2AB C2A H2AC . . 109.5 ?
    C11A C12A H12D . . 109.5 ?
    C11A C12A H12E . . 109.5 ?
    H12D C12A H12E . . 109.5 ?
    C11A C12A H12F . . 109.5 ?
    H12D C12A H12F . . 109.5 ?
    H12E C12A H12F . . 109.5 ?
    C3A C1A H1AA . . 109.5 ?
    C3A C1A H1AB . . 109.5 ?
    H1AA C1A H1AB . . 109.5 ?
    C3A C1A H1AC . . 109.5 ?
    H1AA C1A H1AC . . 109.5 ?
    H1AB C1A H1AC . . 109.5 ?
loop_
    _geom_hbond_atom_site_label_D
    _geom_hbond_atom_site_label_H
    _geom_hbond_atom_site_label_A
    _geom_hbond_site_symmetry_A
    _geom_hbond_distance_DH
    _geom_hbond_distance_HA
    _geom_hbond_distance_DA
    _geom_hbond_angle_DHA
    _geom_hbond_publ_flag
    C1B H1BC O3B 2_566 0.96 2.48 3.434(3) 170 y
    C10B H10A O4A 2_677 0.93 2.60 3.448(3) 153 y
    C10A H10B O1A 1_545 0.93 2.44 3.343(2) 163 y
    C2A H2AB O2A 2_476 0.96 2.57 3.524(3) 170 y
    C1A H1AA O3B . 0.96 2.55 3.496(3) 170 y
