# Supplementary material for: 2,2-Dimethyl-5-[(5-methyl­furan-2-yl)methyl­idene]-1,3-dioxane-4,6-dione
Source: Acta Crystallogr Sect E Struct Rep Online. 2011 Jan 22;67(Pt 2):o478. doi: 10.1107/S1600536811002285 (PMC3051482; doi:10.1107/S1600536811002285)
Supplement: Supplementary file 2 [file e-67-0o478-Isup2.hkl]

# 
# h,k,l, Fc-squared, Fo-squared, sigma(Fo-squared) and status flag 
# 
data_I
_shelx_title ' wf1049 in P-1' 
_shelx_refln_list_code          4 
_shelx_F_calc_maximum      230.89 
_exptl_crystal_F_000       496.00 
_reflns_d_resolution_high  0.7700 
 
loop_ 
 _symmetry_equiv_pos_as_xyz 
 'x, y, z' 
 '-x, -y, -z' 
 
_cell_length_a     8.9590 
_cell_length_b    10.0382 
_cell_length_c    13.6165 
_cell_angle_alpha  92.706 
_cell_angle_beta  105.995 
_cell_angle_gamma  91.671 
 
_shelx_F_squared_multiplier     1.000 
 
loop_ 
 _refln_index_h 
 _refln_index_k 
 _refln_index_l 
 _refln_F_squared_calc 
 _refln_F_squared_meas 
 _refln_F_squared_sigma 
 _refln_observed_status 
   3   0   0      345.09      318.98      5.92 o 
   4   0   0     1851.90     2022.69    138.71 o 
   5   0   0       61.65       75.64      1.14 o 
   6   0   0       32.36       29.84      1.70 o 
   7   0   0       43.27       46.47      2.35 o 
   8   0   0       28.14       32.76      3.19 o 
   9   0   0       35.86       34.47      2.96 o 
  10   0   0       24.39       22.68      3.91 o 
  11   0   0        0.19       -1.17      2.11 o 
 -11   1   0        2.27        2.74      2.26 o 
 -10   1   0        0.28        0.53      1.75 o 
  -9   1   0       36.71       38.78      4.52 o 
  -8   1   0        0.13        0.12      0.58 o 
  -7   1   0      122.41      115.76      4.18 o 
  -6   1   0       79.45       77.97      1.44 o 
  -5   1   0       92.93       94.44      2.57 o 
  -4   1   0       53.64       50.96      0.92 o 
  -3   1   0       78.64       66.50      1.09 o 
  -2   1   0      311.51      264.50      2.56 o 
  -1   1   0     3623.89     3686.94     50.54 o 
   1   1   0      738.23      679.88      9.26 o 
   2   1   0        0.01        0.18      0.19 o 
   3   1   0      805.36      788.60      9.60 o 
   4   1   0       79.92       64.20      6.36 o 
   5   1   0      360.99      352.02     10.83 o 
   6   1   0       17.21       16.17      2.28 o 
   7   1   0       38.34       40.98      2.26 o 
   8   1   0        5.94        6.35      1.79 o 
   9   1   0        1.20        1.10      1.91 o 
  10   1   0        0.26       -0.58      1.84 o 
  11   1   0        3.09        0.82      3.44 o 
 -11   2   0       18.12       23.54      3.26 o 
 -10   2   0        1.11        1.34      1.85 o 
  -9   2   0       47.28       40.30     26.27 o 
  -8   2   0       31.94       31.75      3.01 o 
  -7   2   0       74.76       70.98      2.91 o 
  -6   2   0       29.01       26.55      1.09 o 
  -5   2   0       11.75       14.64      0.86 o 
  -4   2   0      166.31      158.40      2.09 o 
  -3   2   0      380.94      358.60      3.76 o 
  -2   2   0      172.51      133.29      1.47 o 
  -1   2   0      201.40      195.25      4.03 o 
   0   2   0     4748.53     4782.46     90.83 o 
   1   2   0      625.66      604.31      5.26 o 
   2   2   0        0.12        0.17      0.24 o 
   3   2   0     1209.07     1229.80     23.21 o 
   4   2   0      176.71      175.98      2.43 o 
   5   2   0       46.53       44.57      4.66 o 
   6   2   0       74.53       80.01      4.47 o 
   7   2   0       48.14       50.08      2.41 o 
   8   2   0        2.90        3.19      1.59 o 
   9   2   0       24.22       23.48      3.93 o 
  10   2   0        0.02        0.08      1.73 o 
 -10   3   0        4.08        2.15      1.87 o 
  -9   3   0        0.55       -0.12      0.74 o 
  -8   3   0       32.30       31.67      1.46 o 
  -7   3   0        5.46        4.93      1.00 o 
  -6   3   0       28.02       25.56      1.24 o 
  -5   3   0        2.95        2.47      0.61 o 
  -4   3   0       11.48       15.54      0.78 o 
  -3   3   0      698.87      654.21      6.89 o 
  -2   3   0        4.38        5.31      0.48 o 
  -1   3   0       41.86       41.72      0.93 o 
   0   3   0        3.89        2.83      0.32 o 
   1   3   0       80.78       63.15      0.92 o 
   2   3   0      837.21      818.00      8.96 o 
   3   3   0       94.68      100.67      1.23 o 
   4   3   0      103.80       98.34      1.67 o 
   5   3   0        1.87        1.94      1.84 o 
   6   3   0        0.14       -0.10      1.65 o 
   7   3   0       37.46       39.01      2.28 o 
   8   3   0       44.05       48.16      3.64 o 
   9   3   0        1.88        1.65      1.69 o 
  10   3   0        0.03       -0.22      1.98 o 
 -10   4   0        3.96        5.83      3.69 o 
  -9   4   0       18.94       16.95      1.56 o 
  -8   4   0       29.39       30.97      1.86 o 
  -7   4   0      149.33      143.90      4.32 o 
  -6   4   0       55.37       57.48      2.17 o 
  -5   4   0       49.49       59.26      1.35 o 
  -4   4   0        0.00        0.62      0.47 o 
  -3   4   0     5505.92     6392.16     84.63 o 
  -2   4   0      313.66      307.68      3.46 o 
  -1   4   0       91.81       82.54      1.29 o 
   0   4   0        0.32        0.08      0.18 o 
   1   4   0      176.41      162.48      1.85 o 
   2   4   0       67.30       86.42      1.44 o 
   3   4   0        0.56        0.86      0.42 o 
   4   4   0       88.11       84.62      1.64 o 
   5   4   0        2.72        4.86      2.04 o 
   6   4   0       15.04       19.81      3.20 o 
   7   4   0        2.27        4.08      3.01 o 
   8   4   0       40.35       41.33      2.89 o 
   9   4   0        6.17        5.82      2.07 o 
  10   4   0        4.73        5.84      3.19 o 
 -10   5   0        5.15        6.12      3.59 o 
  -9   5   0       20.68       23.04      3.06 o 
  -8   5   0       21.93       20.46      1.75 o 
  -7   5   0       78.50       74.03      4.18 o 
  -6   5   0        1.15        1.08      0.61 o 
  -5   5   0      240.35      238.39      5.74 o 
  -4   5   0       31.89       35.53      1.12 o 
  -3   5   0       47.08       57.36      1.14 o 
  -2   5   0      101.03       98.01      1.39 o 
  -1   5   0      339.00      353.89      4.82 o 
   0   5   0      115.86      142.59      9.83 o 
   1   5   0      187.22      197.53      2.51 o 
   2   5   0     2430.79     2628.02     28.21 o 
   3   5   0        0.71        1.54      0.49 o 
   4   5   0       51.99       48.34      1.33 o 
   5   5   0        0.84        0.97      1.84 o 
   6   5   0      300.18      304.90     10.29 o 
   7   5   0      199.99      194.30      9.13 o 
   8   5   0        5.44        4.95      3.50 o 
   9   5   0       37.58       40.94      3.21 o 
  10   5   0        1.02        1.15      1.97 o 
 -10   6   0        0.03        0.47      1.47 o 
  -9   6   0        1.44        0.61      0.88 o 
  -8   6   0        0.56        0.33      1.31 o 
  -7   6   0       17.22       19.03      1.41 o 
  -6   6   0       41.06       46.68      1.50 o 
  -5   6   0       26.48       26.28      1.00 o 
  -4   6   0       64.36       65.27      1.40 o 
  -3   6   0      118.97      132.27      2.06 o 
  -2   6   0      352.63      331.90      3.90 o 
  -1   6   0       25.29       21.40      0.70 o 
   0   6   0      421.81      418.46      5.18 o 
   1   6   0       44.09       51.77      1.20 o 
   2   6   0      292.00      260.31      4.29 o 
   3   6   0        1.26        0.71      0.63 o 
   4   6   0        6.32        7.09      1.03 o 
   5   6   0       25.58       21.70      1.74 o 
   6   6   0       53.67       54.28      6.99 o 
   7   6   0       10.19       10.68      3.50 o 
   8   6   0        4.08        4.27      3.20 o 
   9   6   0        2.31        1.47      1.87 o 
  -9   7   0        2.20        0.36      1.47 o 
  -8   7   0        0.32        0.15      1.30 o 
  -7   7   0       52.89       52.29      2.09 o 
  -6   7   0       16.39       18.20      1.41 o 
  -5   7   0       27.90       28.12      1.28 o 
  -4   7   0       63.64       60.23      1.50 o 
  -3   7   0       20.18       20.27      0.91 o 
  -2   7   0      247.46      252.95      5.26 o 
  -1   7   0      178.10      184.76      2.54 o 
   0   7   0        9.03        8.14      0.66 o 
   1   7   0       40.72       43.61      1.12 o 
   2   7   0      131.89      129.09      3.51 o 
   3   7   0      117.87      119.64      2.86 o 
   4   7   0      158.36      159.71      3.48 o 
   5   7   0      221.88      224.33      4.51 o 
   6   7   0       10.00       10.29      2.82 o 
   7   7   0        0.04       -0.68      2.43 o 
   8   7   0        0.20        5.05      3.30 o 
   9   7   0        4.45        5.95      2.16 o 
  -9   8   0        0.02        1.33      1.75 o 
  -8   8   0        3.45        1.23      1.07 o 
  -7   8   0       10.59       12.92      1.18 o 
  -6   8   0        8.30        7.02      1.00 o 
  -5   8   0        2.56        3.44      0.85 o 
  -4   8   0      267.74      276.32      4.32 o 
  -3   8   0       38.40       39.64      1.48 o 
  -2   8   0       62.49       58.25      1.46 o 
  -1   8   0      283.62      285.61      3.98 o 
   0   8   0        5.45        4.30      0.76 o 
   1   8   0        3.04        1.67      0.64 o 
   2   8   0        3.35        2.05      0.72 o 
   3   8   0      116.63      123.18      2.54 o 
   4   8   0        8.46       10.28      1.44 o 
   5   8   0        6.38        4.89      1.15 o 
   6   8   0       23.99       24.47      3.20 o 
   7   8   0        5.46        6.41      4.76 o 
   8   8   0        0.26       -2.43      3.01 o 
  -8   9   0        0.05        0.55      1.05 o 
  -7   9   0        5.47        2.48      1.26 o 
  -6   9   0       12.19       12.00      1.10 o 
  -5   9   0        1.51        1.43      0.83 o 
  -4   9   0        2.23        1.35      0.76 o 
  -3   9   0       73.10       78.51      2.51 o 
  -2   9   0        0.06        1.82      0.96 o 
  -1   9   0      662.63      636.47     19.28 o 
   0   9   0       23.76       29.38      1.07 o 
   1   9   0       26.80       27.21      1.21 o 
   2   9   0        0.00        0.08      0.65 o 
   3   9   0      179.70      178.01      3.64 o 
   4   9   0       66.32       61.41      3.40 o 
   5   9   0        0.35        0.01      0.70 o 
   6   9   0        2.63        3.11      2.33 o 
   7   9   0        1.99        0.00      2.91 o 
  -7  10   0        1.35        1.12      0.91 o 
  -6  10   0        4.44        3.03      1.20 o 
  -5  10   0        3.17        3.92      1.25 o 
  -4  10   0       25.41       29.95      1.41 o 
  -3  10   0       52.13       56.75      2.55 o 
  -2  10   0       40.36       37.36      1.26 o 
  -1  10   0       24.25       26.62      1.40 o 
   0  10   0        9.26        7.80      2.47 o 
   1  10   0        9.91       11.60      1.59 o 
   2  10   0       26.41       26.63      1.29 o 
   3  10   0        1.01        0.52      1.01 o 
   4  10   0        4.46        5.92      1.18 o 
   5  10   0        0.31       -0.29      0.93 o 
   6  10   0        0.52        0.00      1.46 o 
  -6  11   0        0.38        0.85      0.85 o 
  -5  11   0        0.00       -0.28      0.73 o 
  -4  11   0        2.28        2.63      1.06 o 
  -3  11   0        1.56        1.58      0.88 o 
  -2  11   0        0.03       -0.05      0.51 o 
  -1  11   0        2.42       -0.10      0.66 o 
   0  11   0        1.47        0.09      0.69 o 
   1  11   0        5.10       -0.57      1.45 o 
   2  11   0        1.75        1.54      0.80 o 
   3  11   0        0.27        0.24      0.97 o 
   4  11   0        0.44        0.19      0.79 o 
   5  11   0        0.49       -0.53      1.03 o 
  -4  12   0        1.70        1.84      0.84 o 
  -3  12   0        9.26        6.61      3.04 o 
  -2  12   0        0.22        0.47      0.85 o 
  -1  12   0       36.72       40.24      3.54 o 
   0  12   0        6.83       11.42      3.83 o 
   1  12   0        0.34        0.02      0.67 o 
   2  12   0        0.22       -0.44      0.77 o 
   3  12   0        8.01        2.98      2.12 o 
  -1  13   0        1.22        0.41      1.06 o 
   0  13   0        0.06       -0.06      0.62 o 
   0 -13   1        2.75       -0.39      2.52 o 
   1 -13   1        0.17        0.78      4.27 o 
  -4 -12   1       15.21       17.87      2.04 o 
  -3 -12   1        0.06        0.09      0.60 o 
  -2 -12   1        9.89       15.08      1.40 o 
  -1 -12   1        1.91        0.32      0.81 o 
   0 -12   1        5.81        6.81      1.74 o 
   1 -12   1        0.01       -0.46      0.59 o 
   2 -12   1        0.85        0.97      0.78 o 
   3 -12   1        7.57        6.55      1.26 o 
   4 -12   1        0.13        0.63      0.73 o 
  -5 -11   1        0.79        0.82      1.20 o 
  -4 -11   1        1.38        0.27      1.06 o 
  -3 -11   1        0.29       -0.13      0.59 o 
  -2 -11   1        6.86        3.36      2.26 o 
  -1 -11   1        2.10        1.32      0.93 o 
   0 -11   1        0.29        0.43      0.75 o 
   1 -11   1        3.68        2.33      1.90 o 
   2 -11   1       14.13       16.33      4.60 o 
   3 -11   1       15.24       17.59      1.21 o 
   4 -11   1        0.09        0.40      0.66 o 
   5 -11   1        0.01        0.07      0.68 o 
   6 -11   1        1.18        1.04      1.00 o 
  -6 -10   1        2.42        4.18      2.14 o 
  -5 -10   1       10.15       11.30      1.65 o 
  -4 -10   1        4.16        3.15      0.97 o 
  -3 -10   1       10.59       10.19      2.22 o 
  -2 -10   1        2.53        1.65      0.94 o 
  -1 -10   1        4.76        9.23      1.15 o 
   0 -10   1       33.95       36.09      1.32 o 
   1 -10   1       10.29        8.98      0.80 o 
   2 -10   1       33.08       33.28      1.31 o 
   3 -10   1        7.03        3.92      2.05 o 
   4 -10   1        0.02       -0.82      0.82 o 
   5 -10   1        0.03       -0.33      0.60 o 
   6 -10   1        2.06        1.34      0.85 o 
   7 -10   1        0.77        1.80      2.04 o 
  -7  -9   1        3.35        3.50      2.52 o 
  -6  -9   1        1.20        2.72      2.04 o 
  -5  -9   1        0.82       -0.04      1.00 o 
  -4  -9   1       23.50       27.22      1.43 o 
  -3  -9   1      152.12      141.54      3.10 o 
  -2  -9   1       95.65      101.09      2.48 o 
  -1  -9   1       23.77       20.82      1.38 o 
   0  -9   1        0.17        0.01      0.48 o 
   1  -9   1      290.29      310.65      5.74 o 
   2  -9   1        5.84        7.81      0.90 o 
   3  -9   1       26.73       25.92      1.60 o 
   4  -9   1        5.07        6.17      0.85 o 
   5  -9   1       15.13       15.93      1.03 o 
   6  -9   1        2.13        1.57      0.80 o 
   7  -9   1        2.43        1.41      1.36 o 
   8  -9   1        0.16       -0.23      1.14 o 
  -8  -8   1        5.82        8.06      3.30 o 
  -7  -8   1        3.19        3.98      2.62 o 
  -6  -8   1        1.19        0.68      2.72 o 
  -5  -8   1        1.09        2.63      1.67 o 
  -4  -8   1       11.52       12.74      1.33 o 
  -3  -8   1      272.79      250.82      5.08 o 
  -2  -8   1       61.12       57.69      1.60 o 
  -1  -8   1       48.66       46.83      1.66 o 
   0  -8   1      226.80      212.34      3.71 o 
   1  -8   1      369.49      341.69     11.75 o 
   2  -8   1      527.50      519.68     13.59 o 
   3  -8   1       62.75       63.00      1.98 o 
   4  -8   1       67.12       71.23      2.14 o 
   5  -8   1        2.20        2.31      0.78 o 
   6  -8   1       21.47       22.19      1.37 o 
   7  -8   1        0.90        0.46      1.12 o 
   8  -8   1        0.45       -0.19      0.86 o 
  -9  -7   1        0.02        3.45      2.96 o 
  -8  -7   1       14.18       14.27      3.79 o 
  -7  -7   1       12.32       11.07      3.20 o 
  -6  -7   1        2.13        1.36      2.14 o 
  -5  -7   1        1.52        0.63      0.84 o 
  -4  -7   1       93.94       84.33      2.26 o 
  -3  -7   1       69.86       64.90      2.03 o 
  -2  -7   1      381.81      407.74      6.91 o 
  -1  -7   1       38.13       42.53      1.20 o 
   0  -7   1      256.72      277.89      3.62 o 
   1  -7   1        0.22       -0.02      0.34 o 
   2  -7   1      265.08      278.60      7.14 o 
   3  -7   1        5.21        5.06      1.28 o 
   4  -7   1        0.05        0.86      0.53 o 
   5  -7   1       31.92       34.12      1.17 o 
   6  -7   1       29.82       25.39      1.29 o 
   7  -7   1        1.12        1.14      1.11 o 
   8  -7   1        0.84        0.29      0.82 o 
   9  -7   1        0.01        0.40      1.11 o 
  -9  -6   1        5.12        5.83      3.14 o 
  -8  -6   1        2.40        2.35      1.78 o 
  -7  -6   1      177.02      171.00      7.67 o 
  -6  -6   1      104.82      104.00      5.63 o 
  -5  -6   1       39.75       38.97      1.63 o 
  -4  -6   1       62.71       55.16      1.57 o 
  -3  -6   1      517.63      560.59      6.51 o 
  -2  -6   1      184.54      186.76      2.59 o 
  -1  -6   1       76.92       73.88      1.39 o 
   0  -6   1      160.40      147.94      2.64 o 
   1  -6   1      265.41      274.53      3.25 o 
   2  -6   1       19.45       21.62      0.78 o 
   3  -6   1        1.33        1.38      0.49 o 
   4  -6   1       10.74       11.95      0.67 o 
   5  -6   1       84.05       86.39      1.83 o 
   6  -6   1        0.15        0.54      1.20 o 
   7  -6   1      122.70      116.57      2.88 o 
   8  -6   1        0.05       -0.16      0.77 o 
   9  -6   1        1.05        0.79      0.93 o 
 -10  -5   1        1.08        0.94      2.44 o 
  -9  -5   1        0.03       -0.06      1.54 o 
  -8  -5   1       15.08       16.53      2.50 o 
  -7  -5   1       15.02       15.25      5.92 o 
  -6  -5   1      124.31      121.48      5.83 o 
  -5  -5   1       26.37       27.36      1.54 o 
  -4  -5   1        0.51        0.70      0.45 o 
  -3  -5   1      104.51      113.47      1.98 o 
  -2  -5   1     1922.61     1999.62     23.98 o 
  -1  -5   1      122.42      139.81      2.03 o 
   0  -5   1       11.31       11.80      0.68 o 
   1  -5   1       28.20       33.04      0.74 o 
   2  -5   1       48.13       45.75      0.96 o 
   3  -5   1       50.61       39.83      0.86 o 
   4  -5   1      477.36      500.50      6.19 o 
   5  -5   1        8.98        7.79      0.79 o 
   6  -5   1       32.59       34.32      1.34 o 
   7  -5   1       30.38       35.12      3.20 o 
   8  -5   1       36.74       35.76      2.04 o 
   9  -5   1        6.61        7.61      1.16 o 
  10  -5   1        0.36        0.32      1.48 o 
 -10  -4   1        0.81        1.38      1.91 o 
  -9  -4   1       12.73       12.31      2.52 o 
  -8  -4   1       29.71       26.07      3.16 o 
  -7  -4   1        9.53        8.92      1.70 o 
  -6  -4   1       88.21       88.48      2.04 o 
  -5  -4   1      128.25      140.42      2.82 o 
  -4  -4   1        9.02        7.46      0.90 o 
  -3  -4   1     1109.55     1205.02     18.83 o 
  -2  -4   1      888.22      882.88     36.25 o 
  -1  -4   1      452.74      473.42      6.60 o 
   0  -4   1     3315.65     3545.58     99.78 o 
   1  -4   1      121.00      125.23      1.58 o 
   2  -4   1        5.27        8.93      0.52 o 
   3  -4   1       76.98       74.58      1.31 o 
   4  -4   1        1.23       -0.03      0.39 o 
   5  -4   1      159.04      160.77      2.71 o 
   6  -4   1       42.79       36.74      1.49 o 
   7  -4   1       13.19       13.11      1.65 o 
   8  -4   1       80.90       72.04      3.59 o 
   9  -4   1        2.21        1.53      1.02 o 
  10  -4   1        0.50        0.57      1.54 o 
 -10  -3   1        3.27        3.14      2.07 o 
  -9  -3   1        4.50        6.27      1.98 o 
  -8  -3   1       43.92       46.78      2.76 o 
  -7  -3   1       10.23       10.44      1.63 o 
  -6  -3   1       88.57       96.76      1.79 o 
  -5  -3   1       26.19       22.61      0.92 o 
  -4  -3   1     1026.90     1038.48     14.51 o 
  -3  -3   1       12.43        8.94      0.53 o 
  -2  -3   1       88.20      108.56      1.38 o 
  -1  -3   1     2748.57     2897.31     33.28 o 
   0  -3   1       16.81       20.28      0.34 o 
   1  -3   1      600.30      556.45      5.65 o 
   2  -3   1      683.90      691.87      8.60 o 
   3  -3   1      292.36      344.89      3.84 o 
   4  -3   1     2311.02     2344.19     34.32 o 
   5  -3   1      258.87      252.59      3.79 o 
   6  -3   1      108.02      100.88      2.25 o 
   7  -3   1        0.00        0.68      1.36 o 
   8  -3   1      337.06      323.28     12.72 o 
   9  -3   1        1.66        1.17      0.55 o 
  10  -3   1        1.09        1.89      1.85 o 
 -11  -2   1        0.00       -1.56      2.37 o 
 -10  -2   1        3.03        3.01      2.09 o 
  -9  -2   1        3.97        4.56      1.91 o 
  -8  -2   1        0.66        1.54      1.40 o 
  -7  -2   1        6.72        6.05      1.40 o 
  -6  -2   1       15.12       18.47      1.23 o 
  -5  -2   1      474.38      492.97     12.43 o 
  -4  -2   1       15.79       18.60      0.63 o 
  -3  -2   1       11.71       14.81      0.55 o 
  -2  -2   1     1910.38     1960.76     21.41 o 
  -1  -2   1       17.83       12.15      0.43 o 
   0  -2   1       68.84       61.92      0.59 o 
   1  -2   1      307.05      308.67      4.10 o 
   2  -2   1     1387.23     1165.97     84.76 o 
   3  -2   1     1899.51     1981.94     26.95 o 
   4  -2   1       12.55        9.78      1.12 o 
   5  -2   1       94.53      107.45      2.00 o 
   6  -2   1       93.96       92.03      3.40 o 
   7  -2   1       14.17       12.52      0.92 o 
   8  -2   1       70.23       66.74      7.02 o 
   9  -2   1       23.13       25.56      2.66 o 
  10  -2   1        2.41        4.37      2.99 o 
 -11  -1   1        4.24        5.45      2.52 o 
 -10  -1   1        9.78        9.17      2.50 o 
  -9  -1   1        1.55        1.63      1.60 o 
  -8  -1   1        0.01       -1.14      1.34 o 
  -7  -1   1       47.97       49.77      3.74 o 
  -6  -1   1       69.67       65.83      4.47 o 
  -5  -1   1     1147.75     1176.88     24.18 o 
  -4  -1   1       17.41       19.13      1.26 o 
  -3  -1   1     1829.48     1608.50     30.49 o 
  -1  -1   1     2844.40     2797.52     52.73 o 
   1  -1   1     8184.68       12.00      1.36 o 
   2  -1   1     1641.67     1502.73    104.10 o 
   3  -1   1      748.19      780.99     14.37 o 
   4  -1   1      312.91      304.63      4.52 o 
   5  -1   1       35.85       33.64      0.97 o 
   6  -1   1        3.50        3.15      0.46 o 
   7  -1   1      128.15      136.34      7.23 o 
   8  -1   1        1.56        2.25      1.59 o 
   9  -1   1        7.06        9.39      2.16 o 
  10  -1   1        4.52        7.14      2.34 o 
 -11   0   1        4.16        3.06      3.22 o 
 -10   0   1        0.10        0.85      1.82 o 
  -9   0   1        4.00        5.00      2.68 o 
  -8   0   1        0.06        0.58      1.25 o 
  -7   0   1       69.53       69.82      1.32 o 
  -6   0   1        5.45        2.23      1.26 o 
  -5   0   1       68.35       78.85      2.62 o 
  -4   0   1      141.64      133.32      3.20 o 
  -3   0   1        2.35        2.14      0.68 o 
  -2   0   1     6096.82     6000.18     91.93 o 
   1   0   1      359.27      362.61      4.63 o 
   2   0   1     2828.39     3118.46     85.55 o 
   3   0   1       39.84       59.94      0.83 o 
   4   0   1      423.05      428.80     10.10 o 
   5   0   1      253.74      262.44      8.88 o 
   6   0   1      169.18      171.31      3.89 o 
   7   0   1       40.51       42.58      2.33 o 
   8   0   1      166.01      159.98      4.88 o 
   9   0   1        2.81        3.76      3.25 o 
  10   0   1        8.35        8.49      2.48 o 
 -11   1   1        0.01        1.69      2.11 o 
 -10   1   1        3.53        3.99      2.10 o 
  -9   1   1       93.05       78.98     11.31 o 
  -8   1   1       79.45       77.22      5.92 o 
  -7   1   1       64.70       60.26      1.30 o 
  -6   1   1       27.29       24.29      0.83 o 
  -5   1   1        5.56       12.14      1.94 o 
  -4   1   1      340.69      323.92      4.53 o 
  -3   1   1       23.26       21.19      0.76 o 
  -2   1   1      396.24      342.48      4.95 o 
  -1   1   1     3112.14     3188.65     42.53 o 
   1   1   1    11087.26    10981.42    251.88 o 
   2   1   1      640.37      664.01     22.16 o 
   3   1   1      647.63      618.45     13.30 o 
   4   1   1       34.21       30.59      2.52 o 
   5   1   1      773.48      895.58     21.27 o 
   6   1   1       51.11       59.33      2.30 o 
   7   1   1      251.42      263.12      9.76 o 
   8   1   1        4.10        4.21      1.69 o 
   9   1   1       95.25       94.80      4.36 o 
  10   1   1        5.43        5.50      3.26 o 
 -11   2   1        0.04        1.46      2.12 o 
 -10   2   1        4.24        6.12      2.52 o 
  -9   2   1       63.79       60.47      6.55 o 
  -8   2   1        3.36        3.09      0.94 o 
  -7   2   1       18.35       18.12      1.51 o 
  -6   2   1        3.77        2.45      0.75 o 
  -5   2   1        0.68        0.33      0.37 o 
  -4   2   1       51.51       50.29      1.27 o 
  -3   2   1      312.04      296.22      3.88 o 
  -2   2   1     6458.34     6656.90    104.06 o 
  -1   2   1      652.26      606.26      6.87 o 
   0   2   1     1475.95     1651.70     26.80 o 
   1   2   1      102.08       84.68      1.24 o 
   2   2   1      144.32      119.73      1.97 o 
   3   2   1       17.26        9.20      0.42 o 
   4   2   1       44.82       39.81      2.82 o 
   5   2   1        2.19        2.14      3.01 o 
   6   2   1        6.17        6.41      4.08 o 
   7   2   1        1.47        2.16      1.45 o 
   8   2   1       51.47       50.48      3.71 o 
   9   2   1        3.21        3.96      2.07 o 
  10   2   1        9.45        7.76      2.63 o 
 -11   3   1        0.13       -0.41      2.45 o 
 -10   3   1        7.22        3.88      2.33 o 
  -9   3   1       18.52       17.30      1.15 o 
  -8   3   1      178.50      178.95      3.87 o 
  -7   3   1       54.94       55.37      1.53 o 
  -6   3   1       35.55       36.47      1.08 o 
  -5   3   1      261.10      269.15      3.53 o 
  -4   3   1      916.13      956.86     10.88 o 
  -3   3   1      345.09      356.82      6.60 o 
  -2   3   1      303.59      287.77      3.66 o 
  -1   3   1      475.59      459.57      4.53 o 
   0   3   1     1667.49     1749.58     55.25 o 
   1   3   1       44.98       43.50      1.00 o 
   2   3   1      152.64      159.10      2.13 o 
   3   3   1      828.73      816.52      9.68 o 
   4   3   1       18.11       19.31      0.83 o 
   5   3   1        6.24        5.05      2.14 o 
   6   3   1       25.98       25.44      3.30 o 
   7   3   1        0.69        1.17      4.08 o 
   8   3   1        2.20        3.02      1.72 o 
   9   3   1        1.10        1.96      1.90 o 
  10   3   1        7.83        8.78      3.54 o 
 -10   4   1        0.43        0.49      1.75 o 
  -9   4   1        7.04        6.67      1.02 o 
  -8   4   1       27.41       27.57      1.78 o 
  -7   4   1       65.53       55.69      3.64 o 
  -6   4   1       11.49       14.68      0.96 o 
  -5   4   1        1.23        1.98      0.58 o 
  -4   4   1       32.25       29.03      0.91 o 
  -3   4   1      153.84      141.13      2.17 o 
  -2   4   1       23.38       23.31      0.65 o 
  -1   4   1       56.03       43.42      0.77 o 
   0   4   1      100.36       89.71      2.42 o 
   1   4   1     1133.26     1178.84     13.32 o 
   2   4   1       88.15       90.04      1.85 o 
   3   4   1       24.02       26.25      1.04 o 
   4   4   1       52.08       53.34      1.43 o 
   5   4   1       26.35       25.83      3.01 o 
   6   4   1        1.27       -0.19      1.94 o 
   7   4   1       90.36       96.52      8.84 o 
   8   4   1        4.25        2.43      5.24 o 
   9   4   1        0.01       -0.57      1.63 o 
  10   4   1        7.53        9.99      2.57 o 
 -10   5   1        0.29        0.01      0.69 o 
  -9   5   1        0.05        0.72      0.84 o 
  -8   5   1       23.42       23.17      1.47 o 
  -7   5   1       15.70       16.68      1.05 o 
  -6   5   1       31.51       29.21      1.41 o 
  -5   5   1        9.00        8.11      0.80 o 
  -4   5   1      882.53      919.25     11.95 o 
  -3   5   1       12.82       14.80      0.62 o 
  -2   5   1      116.45      115.95      1.67 o 
  -1   5   1      125.23      139.04      1.97 o 
   0   5   1     1034.56     1020.94     11.45 o 
   1   5   1       89.19       99.85      1.90 o 
   2   5   1      278.74      286.34      3.85 o 
   3   5   1       99.43      107.36      2.30 o 
   4   5   1        1.71        0.90      0.79 o 
   5   5   1      403.03      383.97      6.70 o 
   6   5   1       68.37       69.82      5.34 o 
   7   5   1       92.01       93.22      6.12 o 
   8   5   1        5.20        2.72      5.15 o 
   9   5   1        0.33        0.24      1.84 o 
 -10   6   1        1.92        1.57      1.21 o 
  -9   6   1        0.88        0.10      0.79 o 
  -8   6   1        5.36        5.91      1.16 o 
  -7   6   1      135.53      137.32      2.92 o 
  -6   6   1        9.86        7.78      0.95 o 
  -5   6   1      111.85      121.40      2.71 o 
  -4   6   1        2.83        3.22      0.70 o 
  -3   6   1        0.79        0.85      0.65 o 
  -2   6   1       98.42      104.90      1.63 o 
  -1   6   1        3.50        2.75      0.48 o 
   0   6   1      255.69      243.23      5.24 o 
   1   6   1      130.28      150.29      2.64 o 
   2   6   1      333.18      366.35      5.26 o 
   3   6   1        0.20        1.14      0.64 o 
   4   6   1        8.61        7.94      1.22 o 
   5   6   1      632.94      623.32     11.33 o 
   6   6   1       72.32       76.13      5.53 o 
   7   6   1       29.61       29.32      4.27 o 
   8   6   1        2.49       -3.20      5.24 o 
   9   6   1       23.73       28.56      3.38 o 
  -9   7   1        0.90        1.13      1.02 o 
  -8   7   1        1.76        0.65      1.07 o 
  -7   7   1       37.46       37.59      1.98 o 
  -6   7   1      114.28      115.20      2.92 o 
  -5   7   1        0.77        0.91      0.64 o 
  -4   7   1       56.57       54.57      1.33 o 
  -3   7   1      767.99      724.18      8.80 o 
  -2   7   1        5.50        5.77      0.64 o 
  -1   7   1        3.73        2.87      0.78 o 
   0   7   1      253.14      264.18      3.66 o 
   1   7   1      107.47       93.96      1.95 o 
   2   7   1       20.10       30.83      1.48 o 
   3   7   1       15.41       10.93      1.00 o 
   4   7   1       13.51       13.40      1.42 o 
   5   7   1       25.57       31.82      1.44 o 
   6   7   1        0.09        0.49      2.14 o 
   7   7   1       37.02       36.90      4.47 o 
   8   7   1        3.62       14.47      6.31 o 
  -9   8   1        0.00        0.25      1.15 o 
  -8   8   1        2.25        0.80      0.87 o 
  -7   8   1       12.75       16.89      1.30 o 
  -6   8   1      132.66      141.61      3.08 o 
  -5   8   1        0.51        1.40      0.98 o 
  -4   8   1      493.31      489.16      6.81 o 
  -3   8   1      294.26      296.67      4.32 o 
  -2   8   1      127.85      137.50      2.43 o 
  -1   8   1       20.65       18.81      0.97 o 
   0   8   1        1.04        0.75      0.57 o 
   1   8   1       12.03       10.28      1.18 o 
   2   8   1        6.11        5.99      1.17 o 
   3   8   1       64.53       66.77      1.88 o 
   4   8   1      125.88      123.76      3.02 o 
   5   8   1        8.72       13.15      1.19 o 
   6   8   1        0.63        0.54      0.81 o 
   7   8   1        0.00       -3.01      3.01 o 
   8   8   1        1.57        1.36      4.76 o 
  -8   9   1        0.05        0.07      0.77 o 
  -7   9   1       24.67       29.06      1.56 o 
  -6   9   1        8.47        9.59      1.08 o 
  -5   9   1       23.52       26.43      1.50 o 
  -4   9   1        3.03        3.41      0.82 o 
  -3   9   1      262.65      271.38      4.62 o 
  -2   9   1       84.20       81.78      2.89 o 
  -1   9   1       11.56       13.29      1.29 o 
   0   9   1        2.51        2.65      0.75 o 
   1   9   1       70.95       68.38      2.17 o 
   2   9   1      132.60      134.28      3.78 o 
   3   9   1       16.67       11.86      1.29 o 
   4   9   1        0.64        0.55      0.88 o 
   5   9   1       13.47       15.56      1.40 o 
   6   9   1       11.37       12.22      1.46 o 
   7   9   1       23.12       29.32      4.18 o 
  -7  10   1        1.18        0.19      0.81 o 
  -6  10   1        3.12        2.71      0.96 o 
  -5  10   1        1.40        2.29      1.16 o 
  -4  10   1       36.86       36.35      1.54 o 
  -3  10   1        9.29       10.44      1.62 o 
  -2  10   1        2.64        2.97      0.84 o 
  -1  10   1       45.66       44.23      1.51 o 
   0  10   1       32.19       32.96      1.34 o 
   1  10   1        0.61        1.70      0.89 o 
   2  10   1       24.03       20.91      1.75 o 
   3  10   1       10.31       13.73      1.31 o 
   4  10   1        0.13       -0.26      0.79 o 
   5  10   1       18.38       22.62      1.67 o 
   6  10   1        0.10        0.41      1.17 o 
  -6  11   1       25.72       29.04      1.65 o 
  -5  11   1       11.83       14.39      1.84 o 
  -4  11   1       19.00       23.52      1.63 o 
  -3  11   1       21.04       21.53      1.45 o 
  -2  11   1        7.51        4.52      1.63 o 
  -1  11   1        0.64        1.03      0.96 o 
   0  11   1        3.53        2.50      0.90 o 
   1  11   1       17.26       17.88      1.26 o 
   2  11   1       23.72       25.53      1.85 o 
   3  11   1        2.85        1.55      1.06 o 
   4  11   1        0.00       -0.13      0.99 o 
   5  11   1        6.93        2.60      1.76 o 
  -4  12   1        0.05        0.40      1.01 o 
  -3  12   1        5.14        7.84      1.47 o 
  -2  12   1        9.56       10.09      2.63 o 
  -1  12   1        0.27       -0.01      0.66 o 
   0  12   1        0.07        0.34      0.93 o 
   1  12   1        1.44        0.26      0.78 o 
   2  12   1        2.27        1.22      1.21 o 
   3  12   1        1.30        2.03      1.60 o 
   0 -13   2        7.66        0.87      2.82 o 
  -4 -12   2        0.32        0.24      0.79 o 
  -3 -12   2        0.02       -0.30      0.90 o 
  -2 -12   2        0.00        0.05      0.66 o 
  -1 -12   2        1.01       -0.07      0.68 o 
   0 -12   2        2.56        0.04      0.61 o 
   1 -12   2       10.91       11.60      3.24 o 
   2 -12   2        1.18        2.14      4.37 o 
   3 -12   2        4.65        7.28      4.86 o 
   4 -12   2        0.00       -0.68      3.88 o 
  -5 -11   2        0.02       -0.19      1.16 o 
  -4 -11   2        0.00        0.12      0.69 o 
  -3 -11   2       13.01       14.41      1.31 o 
  -2 -11   2       10.63       -0.04      1.54 o 
  -1 -11   2        1.71       -0.15      0.61 o 
   0 -11   2       26.14       28.88      1.08 o 
   1 -11   2        3.93        2.64      0.82 o 
   2 -11   2       18.34       20.19      1.10 o 
   3 -11   2        8.10        7.24      1.25 o 
   4 -11   2       15.37       14.96      1.03 o 
   5 -11   2        0.38        0.10      0.67 o 
  -7 -10   2        4.77        7.09      4.08 o 
  -6 -10   2        4.90        0.29      1.46 o 
  -5 -10   2        2.46        1.17      1.46 o 
  -4 -10   2        0.00        0.21      0.99 o 
  -3 -10   2        1.31        0.67      0.64 o 
  -2 -10   2       64.98       65.87      2.14 o 
  -1 -10   2       12.56       12.19      0.98 o 
   0 -10   2        1.72        2.33      0.52 o 
   1 -10   2        0.93        0.01      0.64 o 
   2 -10   2       76.01       68.99      2.78 o 
   3 -10   2       37.54       32.00      1.31 o 
   4 -10   2        0.11        0.56      0.67 o 
   5 -10   2       11.08        9.11      1.26 o 
   6 -10   2       13.27       13.17      7.62 o 
   7 -10   2        1.58        1.62      1.65 o 
  -8  -9   2        5.56        5.95      1.72 o 
  -7  -9   2        7.03        5.63      2.52 o 
  -6  -9   2        1.96        0.49      1.65 o 
  -5  -9   2        0.77        0.97      0.96 o 
  -4  -9   2       17.56       13.73      4.23 o 
  -3  -9   2      207.32      203.87      6.08 o 
  -2  -9   2        3.07        1.73      0.56 o 
  -1  -9   2      163.43      158.11      3.67 o 
   0  -9   2       78.13       75.66      1.81 o 
   1  -9   2      878.01      904.47     17.06 o 
   2  -9   2        4.37        4.06      0.79 o 
   3  -9   2       49.24       47.86      2.36 o 
   4  -9   2       14.71       16.28      1.37 o 
   5  -9   2        5.72        9.89      1.53 o 
   6  -9   2        0.60       -0.33      1.06 o 
   7  -9   2        0.72        1.12      1.08 o 
   8  -9   2        0.00        0.27      0.95 o 
  -8  -8   2        1.34        2.73      1.69 o 
  -7  -8   2        0.11        0.29      1.84 o 
  -6  -8   2       18.70       16.60      2.72 o 
  -5  -8   2       29.64       30.56      1.34 o 
  -4  -8   2        3.71        3.16      0.97 o 
  -3  -8   2       17.26       17.77      1.11 o 
  -2  -8   2       16.34       15.65      0.94 o 
  -1  -8   2        4.17        6.57      0.73 o 
   0  -8   2      115.85      119.70      1.78 o 
   1  -8   2       52.54       51.78      1.25 o 
   2  -8   2      645.14      617.28      9.89 o 
   3  -8   2        4.05        4.85      0.66 o 
   4  -8   2       73.79       74.28      2.16 o 
   5  -8   2       57.56       63.31      2.08 o 
   6  -8   2       13.89       13.82      1.28 o 
   7  -8   2        0.00        0.08      0.77 o 
   8  -8   2        7.05        2.17      2.28 o 
  -9  -7   2        0.73       -0.31      1.40 o 
  -8  -7   2        0.84        0.40      1.37 o 
  -7  -7   2        0.06        0.19      2.91 o 
  -6  -7   2       36.98       37.29      1.80 o 
  -5  -7   2       80.56       75.58      3.16 o 
  -4  -7   2       75.82       82.73      1.81 o 
  -3  -7   2        4.48        3.15      1.11 o 
  -2  -7   2       56.35       60.29      1.18 o 
  -1  -7   2       64.41       56.25      1.09 o 
   0  -7   2      103.22      108.59      1.52 o 
   1  -7   2      487.75      464.80      4.84 o 
   2  -7   2        0.03        0.03      0.37 o 
   3  -7   2        6.58        6.60      0.77 o 
   4  -7   2      298.71      292.84      4.96 o 
   5  -7   2      157.52      138.88      3.40 o 
   6  -7   2        3.43        2.55      1.12 o 
   7  -7   2       10.54        8.34      1.16 o 
   8  -7   2        0.55        0.14      0.79 o 
   9  -7   2        0.68       -0.30      0.86 o 
 -10  -6   2        3.11        2.82      2.33 o 
  -9  -6   2        1.12        0.10      2.67 o 
  -8  -6   2       22.65       26.55      3.09 o 
  -7  -6   2       71.12       71.65      1.86 o 
  -6  -6   2        0.19        1.44      0.84 o 
  -5  -6   2        3.90        4.09      1.20 o 
  -4  -6   2       15.88       19.41      0.96 o 
  -3  -6   2       71.79       73.60      1.67 o 
  -2  -6   2       89.56       82.09      4.05 o 
  -1  -6   2      131.23      153.56      2.05 o 
   0  -6   2       99.15       98.64      1.18 o 
   1  -6   2      156.03      144.72      1.65 o 
   2  -6   2       50.67       52.79      1.12 o 
   3  -6   2       22.87       25.20      1.16 o 
   4  -6   2        6.69        6.73      0.67 o 
   5  -6   2      100.39       86.43      3.88 o 
   6  -6   2        6.07        7.30      1.07 o 
   7  -6   2       66.92       63.75      2.39 o 
   8  -6   2       12.21       11.43      6.85 o 
   9  -6   2       11.89        6.83      4.37 o 
 -10  -5   2        0.01        0.29      1.65 o 
  -9  -5   2       20.09       19.19      3.26 o 
  -8  -5   2       46.81       50.32      2.92 o 
  -7  -5   2      234.93      240.62      4.11 o 
  -6  -5   2      178.75      180.14      3.50 o 
  -5  -5   2       34.39       30.32      2.82 o 
  -4  -5   2      279.67      287.14      4.71 o 
  -3  -5   2      360.94      372.21      4.61 o 
  -2  -5   2     2587.65     2745.74     51.17 o 
  -1  -5   2       34.07       37.29      0.92 o 
   0  -5   2      622.37      660.58      6.10 o 
   1  -5   2       27.44       31.27      1.66 o 
   2  -5   2     1977.76     1937.92     93.19 o 
   3  -5   2      285.88      263.54      3.29 o 
   4  -5   2       76.24       66.87      1.72 o 
   5  -5   2        1.80        4.22      0.72 o 
   6  -5   2       53.15       44.88      1.79 o 
   7  -5   2       13.99       13.57      1.45 o 
   8  -5   2        5.01        3.58      1.51 o 
   9  -5   2        7.94        7.75      1.57 o 
  10  -5   2        1.41        0.64      1.48 o 
 -10  -4   2        0.90       -1.06      2.40 o 
  -9  -4   2        4.39        3.49      1.82 o 
  -8  -4   2       48.19       50.56      2.85 o 
  -7  -4   2       24.50       22.11      1.29 o 
  -6  -4   2        0.20        0.55      0.59 o 
  -5  -4   2        1.74        2.03      0.55 o 
  -4  -4   2       50.66       59.55      1.47 o 
  -3  -4   2      334.11      360.52      4.39 o 
  -2  -4   2      225.42      213.46      2.62 o 
  -1  -4   2      967.55     1014.60      9.40 o 
   0  -4   2       20.17       18.22      0.38 o 
   1  -4   2      133.61      152.49      1.55 o 
   2  -4   2      456.58      439.94      4.96 o 
   3  -4   2      598.76      592.29      6.87 o 
   4  -4   2       33.24       34.14      1.46 o 
   5  -4   2      307.04      287.37      4.69 o 
   6  -4   2        1.40        1.98      0.70 o 
   7  -4   2        2.21        2.32      0.82 o 
   8  -4   2        6.07        5.13      0.97 o 
   9  -4   2        0.51       -0.21      0.84 o 
  10  -4   2        1.06        2.01      1.80 o 
 -11  -3   2        1.18        0.54      2.64 o 
 -10  -3   2        3.17        3.77      2.19 o 
  -9  -3   2       24.80       25.97      2.63 o 
  -8  -3   2       15.26       17.51      2.18 o 
  -7  -3   2        6.91        6.22      0.62 o 
  -6  -3   2        5.23        3.35      0.68 o 
  -5  -3   2       54.12       60.25      1.48 o 
  -4  -3   2       13.02       12.42      0.70 o 
  -3  -3   2      557.30      556.65      8.06 o 
  -2  -3   2      285.38      268.22      3.22 o 
  -1  -3   2      776.86      699.41      6.15 o 
   0  -3   2     1423.70     1474.53     41.23 o 
   1  -3   2        8.69        8.05      0.29 o 
   2  -3   2     1765.69     1677.02     23.55 o 
   3  -3   2       84.70       54.31      1.31 o 
   4  -3   2       39.71       38.14      1.65 o 
   5  -3   2        0.05       -0.06      0.45 o 
   6  -3   2      286.13      281.07      4.78 o 
   7  -3   2       78.94       78.25      1.98 o 
   8  -3   2       51.48       45.27      2.21 o 
   9  -3   2        3.03        2.17      2.75 o 
  10  -3   2       13.47       12.96      2.57 o 
 -11  -2   2        0.09        0.84      2.01 o 
 -10  -2   2        9.47       11.71      2.64 o 
  -9  -2   2        0.00        0.23      1.34 o 
  -8  -2   2        2.25        0.80      1.26 o 
  -7  -2   2       34.56       32.69      1.02 o 
  -6  -2   2       13.06       13.14      0.73 o 
  -5  -2   2      281.05      277.87      6.46 o 
  -4  -2   2       69.48       75.92      3.35 o 
  -3  -2   2      152.31      137.38      2.52 o 
  -2  -2   2     4185.03     4445.55     94.29 o 
  -1  -2   2      151.57      142.41      1.57 o 
   0  -2   2      279.15      266.11      4.13 o 
   1  -2   2        3.89        1.61      0.32 o 
   2  -2   2      539.47      173.91      4.03 o 
   3  -2   2      260.08      279.89      4.90 o 
   4  -2   2       41.73       41.32      1.03 o 
   5  -2   2      280.23      315.19      4.67 o 
   6  -2   2      170.71      168.59      2.96 o 
   7  -2   2      258.28      251.25      8.98 o 
   8  -2   2        0.16       -0.77      1.55 o 
   9  -2   2        0.00       -1.76      2.26 o 
  10  -2   2        5.93        6.20      4.32 o 
 -11  -1   2       13.54       14.36      2.97 o 
 -10  -1   2        0.81        3.00      2.01 o 
  -9  -1   2       53.10       61.50      6.75 o 
  -8  -1   2       13.58       16.97      1.91 o 
  -7  -1   2       51.85       57.78      2.82 o 
  -6  -1   2      116.16      115.45      3.59 o 
  -5  -1   2      246.34      241.98      5.44 o 
  -4  -1   2      337.45      326.46      6.51 o 
  -3  -1   2      371.94      298.20      5.53 o 
  -2  -1   2        0.32        0.05      0.27 o 
  -1  -1   2     4115.42     4280.20     59.43 o 
   0  -1   2       84.55       88.41      1.14 o 
   1  -1   2     1576.22     1532.47     37.19 o 
   2  -1   2        2.68        3.45      0.35 o 
   3  -1   2      303.95      262.82      4.81 o 
   4  -1   2       61.81       64.46      1.26 o 
   5  -1   2       98.83       97.27      3.30 o 
   6  -1   2      143.20      142.67      3.54 o 
   7  -1   2       12.69       13.09      1.81 o 
   8  -1   2        1.43        0.70      1.49 o 
   9  -1   2        0.59        0.99      2.52 o 
  10  -1   2        0.02        1.68      2.00 o 
 -11   0   2        8.32        7.64      2.62 o 
 -10   0   2       67.54       78.97      5.38 o 
  -9   0   2        1.79        0.92      0.39 o 
  -8   0   2       46.25       48.41      2.82 o 
  -7   0   2       60.10       65.06      4.08 o 
  -6   0   2      108.61       98.75      3.20 o 
  -5   0   2       87.84       88.65      2.62 o 
  -4   0   2      195.93      180.07      3.05 o 
  -3   0   2       50.23       51.45      1.31 o 
  -2   0   2     1610.17     1534.67     25.49 o 
  -1   0   2       11.88       22.96      2.33 o 
   0   0   2     7958.84     8125.70    149.20 o 
   1   0   2      488.61      433.40      5.87 o 
   2   0   2     1848.34     1879.53     47.59 o 
   3   0   2      158.83      180.53      2.96 o 
   4   0   2       51.81       72.15      3.40 o 
   5   0   2      193.51      213.24      6.70 o 
   6   0   2       22.83       23.65      1.78 o 
   7   0   2       29.38       38.08      4.95 o 
   8   0   2       13.11       15.74      2.25 o 
   9   0   2       31.37       27.42      2.88 o 
  10   0   2        3.83        3.88      2.17 o 
 -11   1   2        0.15        1.43      2.72 o 
 -10   1   2        1.56        2.33      2.33 o 
  -9   1   2       72.28       69.94      4.52 o 
  -8   1   2        4.73        6.02      0.92 o 
  -7   1   2        1.32        0.87      2.04 o 
  -6   1   2       48.08       54.67      3.30 o 
  -5   1   2       21.49       21.80      0.99 o 
  -4   1   2      335.63      356.99      4.91 o 
  -3   1   2      383.58      389.04      4.98 o 
  -2   1   2      217.66      209.36      2.74 o 
  -1   1   2     2287.29     2343.34     31.32 o 
   0   1   2       67.40       63.58      1.51 o 
   1   1   2     1174.94     1137.31     15.52 o 
   2   1   2      127.61      102.40      2.96 o 
   3   1   2     1147.00     1294.11     70.50 o 
   4   1   2      339.31      327.14     10.58 o 
   5   1   2        5.01       12.82      2.52 o 
   6   1   2        7.32       13.11      3.01 o 
   7   1   2        0.01        0.62      1.44 o 
   8   1   2        3.78        3.80      1.88 o 
   9   1   2       64.45       72.55      3.98 o 
  10   1   2        0.12       -0.38      1.91 o 
 -11   2   2        3.28        4.00      2.29 o 
 -10   2   2       19.43       25.54      3.30 o 
  -9   2   2        0.94        0.93      0.63 o 
  -8   2   2      181.12      182.72      3.66 o 
  -7   2   2      144.82      148.52      2.94 o 
  -6   2   2        0.06        0.33      0.65 o 
  -5   2   2      754.33      735.99     10.50 o 
  -4   2   2      597.63      559.40      7.48 o 
  -3   2   2        2.17        1.71      0.44 o 
  -2   2   2      305.05      289.66      3.50 o 
  -1   2   2      493.68      471.36      5.53 o 
   0   2   2      101.48      100.89      1.64 o 
   1   2   2       55.48       57.99      1.57 o 
   2   2   2      474.99      461.28      7.14 o 
   3   2   2     1635.28     1925.42     78.45 o 
   4   2   2      213.24      198.77      6.12 o 
   5   2   2      187.04      184.11      8.35 o 
   6   2   2       29.02       30.00      3.69 o 
   7   2   2        1.05        0.39      2.33 o 
   8   2   2       14.13       12.39      2.44 o 
   9   2   2        2.68        0.98      1.81 o 
  10   2   2        7.31        6.46      3.39 o 
 -11   3   2        0.08       -1.65      2.23 o 
 -10   3   2        9.71        6.22      1.32 o 
  -9   3   2        7.88        7.49      1.26 o 
  -8   3   2        0.90        0.52      1.04 o 
  -7   3   2       56.77       56.18      1.99 o 
  -6   3   2      477.16      509.29      8.17 o 
  -5   3   2        2.37        2.00      0.97 o 
  -4   3   2       17.67       16.77      0.86 o 
  -3   3   2       59.05       45.68      1.17 o 
  -2   3   2      137.61      144.39      2.07 o 
  -1   3   2      578.00      562.52      6.86 o 
   0   3   2        0.35        0.74      0.47 o 
   1   3   2      515.35      574.21      8.24 o 
   2   3   2      604.68      606.34      7.05 o 
   3   3   2        6.69        6.14      0.45 o 
   4   3   2       42.52       49.94      1.78 o 
   5   3   2       48.23       44.47      3.50 o 
   6   3   2       25.71       32.43      3.69 o 
   7   3   2       15.18       16.41      3.79 o 
   8   3   2        0.77        1.17      3.11 o 
   9   3   2       53.54       63.20      4.26 o 
  10   3   2        0.90       -0.13      1.81 o 
 -11   4   2        0.01       -2.23      2.23 o 
 -10   4   2       28.77       23.91      2.14 o 
  -9   4   2        1.69        1.63      0.92 o 
  -8   4   2       13.31       13.36      2.33 o 
  -7   4   2        6.28        6.29      0.88 o 
  -6   4   2        1.53        0.88      0.67 o 
  -5   4   2      270.80      247.12      3.31 o 
  -4   4   2       74.37       76.05      1.61 o 
  -3   4   2        5.40        5.75      0.74 o 
  -2   4   2      698.92      640.28      8.98 o 
  -1   4   2        4.63        4.98      0.78 o 
   0   4   2      861.43      861.91     32.04 o 
   1   4   2     1233.83     1317.33     16.90 o 
   2   4   2       57.91       53.57      1.31 o 
   3   4   2      194.82      195.09      3.07 o 
   4   4   2      107.38       91.98      1.89 o 
   5   4   2       29.35       27.63      1.89 o 
   6   4   2      185.28      181.68     10.68 o 
   7   4   2       11.31       12.23      3.79 o 
   8   4   2        0.39        0.10      2.52 o 
   9   4   2        0.87        1.10      1.81 o 
  10   4   2        0.86        1.80      2.35 o 
 -10   5   2        9.88        7.29      1.61 o 
  -9   5   2        0.19        0.43      1.13 o 
  -8   5   2       10.00        9.64      1.47 o 
  -7   5   2       17.80       18.96      1.12 o 
  -6   5   2       13.89       15.97      1.06 o 
  -5   5   2      242.33      252.68      3.88 o 
  -4   5   2        5.94        4.47      0.66 o 
  -3   5   2        6.63        7.51      0.66 o 
  -2   5   2      830.69      820.94      9.08 o 
  -1   5   2      331.03      333.02      3.87 o 
   0   5   2     3750.31     4325.47    135.59 o 
   1   5   2      792.49      793.30     11.58 o 
   2   5   2       14.10       11.22      1.01 o 
   3   5   2       69.55       70.39      1.53 o 
   4   5   2      832.60      839.01     10.87 o 
   5   5   2       85.66       77.22      1.94 o 
   6   5   2      249.25      266.26     13.40 o 
   7   5   2        7.63        5.92      3.30 o 
   8   5   2        1.56       -0.29      2.72 o 
   9   5   2        4.67        2.72      3.88 o 
 -10   6   2        5.72        6.70      1.33 o 
  -9   6   2       51.26       50.39      2.18 o 
  -8   6   2        0.09       -0.99      0.99 o 
  -7   6   2        2.66        2.11      0.83 o 
  -6   6   2        5.00        5.31      1.12 o 
  -5   6   2        5.25        4.21      0.87 o 
  -4   6   2        9.26        8.76      0.88 o 
  -3   6   2        8.29        9.18      0.65 o 
  -2   6   2       17.02       14.04      0.75 o 
  -1   6   2        1.85        0.81      0.56 o 
   0   6   2       19.01       19.24      0.98 o 
   1   6   2      287.44      311.11      4.36 o 
   2   6   2       19.22       22.36      1.16 o 
   3   6   2        0.72        2.17      1.24 o 
   4   6   2       27.63       23.55      1.23 o 
   5   6   2      249.68      250.50      4.92 o 
   6   6   2       28.09       25.44      6.31 o 
   7   6   2        0.00       -0.97      2.72 o 
   8   6   2       16.84       15.34      4.47 o 
   9   6   2        2.06        2.14      3.88 o 
  -9   7   2        2.81        1.40      1.36 o 
  -8   7   2        6.44        3.39      1.92 o 
  -7   7   2       47.08       51.58      2.00 o 
  -6   7   2       90.83       90.46      2.12 o 
  -5   7   2        3.41        2.76      0.79 o 
  -4   7   2        5.28        6.78      0.86 o 
  -3   7   2        7.44        7.76      0.98 o 
  -2   7   2      382.66      388.07      5.03 o 
  -1   7   2       38.81       39.24      1.12 o 
   0   7   2       35.72       43.89      1.55 o 
   1   7   2       29.14       25.17      1.13 o 
   2   7   2      398.45      381.63      5.62 o 
   3   7   2       31.39       30.64      1.38 o 
   4   7   2       27.34       32.57      1.93 o 
   5   7   2       11.79       13.93      1.42 o 
   6   7   2       42.65       40.94      1.60 o 
   7   7   2        2.78        4.56      3.20 o 
   8   7   2        2.82        6.02      3.69 o 
  -9   8   2        0.08       -0.29      1.22 o 
  -8   8   2        1.30        0.50      0.99 o 
  -7   8   2        7.42        7.19      1.28 o 
  -6   8   2       14.52       13.86      1.25 o 
  -5   8   2       40.70       45.56      1.62 o 
  -4   8   2      124.19      120.79      2.75 o 
  -3   8   2       79.20       83.32      2.22 o 
  -2   8   2      199.93      175.04      3.18 o 
  -1   8   2        0.88        0.59      0.58 o 
   0   8   2       64.75       66.29      2.47 o 
   1   8   2      102.40       91.74      2.15 o 
   2   8   2       58.68       51.94      2.21 o 
   3   8   2       20.18       18.70      1.56 o 
   4   8   2        2.92        2.57      0.96 o 
   5   8   2       20.72       23.07      1.79 o 
   6   8   2        3.16        3.80      1.45 o 
   7   8   2        0.53        3.69      3.01 o 
   8   8   2        4.81        4.27      3.59 o 
  -8   9   2        2.11        0.82      1.09 o 
  -7   9   2        8.91        7.59      2.60 o 
  -6   9   2        0.71        1.31      0.92 o 
  -5   9   2        1.66        2.49      0.89 o 
  -4   9   2        6.70        6.97      1.02 o 
  -3   9   2      621.48      659.19     13.66 o 
  -2   9   2       25.80       28.44      1.82 o 
  -1   9   2       47.61       42.41      1.46 o 
   0   9   2       28.91       28.02      1.28 o 
   1   9   2      436.36      386.77      5.94 o 
   2   9   2        1.36        3.39      1.29 o 
   3   9   2       21.69       16.32      1.33 o 
   4   9   2        7.47        6.40      1.22 o 
   5   9   2       29.17       36.29      2.15 o 
   6   9   2        5.58        3.82      2.86 o 
   7   9   2        0.47        0.00      2.14 o 
  -7  10   2        1.88        0.53      1.02 o 
  -6  10   2        0.06       -0.06      0.77 o 
  -5  10   2       34.32       34.23      1.63 o 
  -4  10   2        1.60        2.06      0.99 o 
  -3  10   2        5.67        6.45      1.01 o 
  -2  10   2       59.29       62.08      1.82 o 
  -1  10   2        1.14       -0.27      0.70 o 
   0  10   2       30.46       33.04      1.84 o 
   1  10   2       49.07       49.96      1.78 o 
   2  10   2       29.48       31.75      2.20 o 
   3  10   2        0.21        0.43      0.86 o 
   4  10   2        1.52        0.90      1.16 o 
   5  10   2        8.40       10.00      3.64 o 
   6  10   2        7.44        2.77      2.23 o 
  -6  11   2        0.08       -0.27      0.92 o 
  -5  11   2        3.01        3.11      1.04 o 
  -4  11   2        1.78        2.37      1.54 o 
  -3  11   2        0.45        0.47      0.83 o 
  -2  11   2        4.81        4.13      1.45 o 
  -1  11   2        2.14        1.59      0.86 o 
   0  11   2       27.75       29.05      1.48 o 
   1  11   2       20.40       17.57      4.94 o 
   2  11   2        0.96        0.33      1.03 o 
   3  11   2        0.01       -0.12      0.86 o 
   4  11   2        0.29        0.16      0.87 o 
  -4  12   2        0.33        1.46      1.06 o 
  -3  12   2        0.14        0.60      1.15 o 
  -2  12   2        0.29       -0.31      0.80 o 
  -1  12   2        0.80        0.02      0.87 o 
   0  12   2        7.32        9.64      2.71 o 
   1  12   2        0.16       -0.41      1.14 o 
   2  12   2       17.73       21.47      6.09 o 
   3  12   2        4.77        6.09      2.39 o 
  -4 -12   3        0.00        0.19      1.84 o 
  -3 -12   3        0.67       -0.68      2.04 o 
  -2 -12   3        0.09        0.00      2.72 o 
  -1 -12   3       23.46       29.42      3.98 o 
   0 -12   3        9.39        0.29      2.33 o 
   1 -12   3        0.66       -0.29      2.23 o 
   2 -12   3        7.36        6.80      3.20 o 
   3 -12   3        0.27        1.55      2.62 o 
   4 -12   3        4.20        6.12      3.20 o 
  -5 -11   3        1.48        0.10      0.87 o 
  -4 -11   3        8.42        7.62      4.86 o 
  -3 -11   3       14.82       15.03      1.00 o 
  -2 -11   3        0.53        0.05      0.54 o 
  -1 -11   3        0.01        0.10      0.36 o 
   0 -11   3        4.19        2.07      1.45 o 
   1 -11   3        5.02        5.51      1.89 o 
   2 -11   3        1.71        1.61      0.56 o 
   3 -11   3        2.56        2.43      0.67 o 
   4 -11   3        0.72        0.39      0.81 o 
   5 -11   3        0.34       -0.27      1.13 o 
  -7 -10   3        1.30        1.25      1.26 o 
  -6 -10   3        2.55        0.00      1.17 o 
  -5 -10   3        0.38        0.10      0.97 o 
  -4 -10   3        0.72        0.95      0.69 o 
  -3 -10   3        2.71        3.73      0.68 o 
  -2 -10   3        6.97        6.58      1.37 o 
  -1 -10   3       34.54       32.69      1.85 o 
   0 -10   3       14.87       14.31      0.66 o 
   1 -10   3       59.92       58.44      2.47 o 
   2 -10   3       33.08       34.96      1.88 o 
   3 -10   3        2.52        2.17      0.57 o 
   4 -10   3        7.45        7.74      1.02 o 
   5 -10   3        5.08        8.49      1.14 o 
   6 -10   3        0.02        0.23      0.79 o 
  -8  -9   3        0.04        2.31      3.74 o 
  -7  -9   3        1.84        2.72      1.24 o 
  -6  -9   3        3.24        1.72      1.27 o 
  -5  -9   3       71.91       64.58      3.35 o 
  -4  -9   3       14.54       15.62      1.22 o 
  -3  -9   3        1.56        1.17      0.65 o 
  -2  -9   3       42.18       46.78      1.76 o 
  -1  -9   3      315.16      320.19      3.89 o 
   0  -9   3        9.96        8.40      0.81 o 
   1  -9   3      103.88      114.41      2.70 o 
   2  -9   3       12.59       14.27      1.23 o 
   3  -9   3       39.10       41.73      1.23 o 
   4  -9   3       18.59       16.85      1.94 o 
   5  -9   3       49.30       53.60      3.79 o 
   6  -9   3        0.42        0.45      0.77 o 
   7  -9   3        1.99       -0.02      1.22 o 
  -8  -8   3        5.62        4.26      1.54 o 
  -7  -8   3       16.91       16.63      1.45 o 
  -6  -8   3       47.37       49.49      2.47 o 
  -5  -8   3        3.25        4.72      1.31 o 
  -4  -8   3       15.47       15.81      1.25 o 
  -3  -8   3       28.70       24.46      1.31 o 
  -2  -8   3        0.73        1.20      0.54 o 
  -1  -8   3        0.71        0.00      0.25 o 
   0  -8   3        2.06        2.50      0.44 o 
   1  -8   3      473.46      471.03      8.20 o 
   2  -8   3      555.74      543.13      6.05 o 
   3  -8   3       33.22       38.10      1.37 o 
   4  -8   3      194.49      159.65     13.55 o 
   5  -8   3        0.00       -0.38      0.57 o 
   6  -8   3        2.51        4.89      1.34 o 
   7  -8   3        0.00       -0.25      0.88 o 
   8  -8   3        0.31        0.11      1.07 o 
  -9  -7   3        1.97        2.64      2.09 o 
  -8  -7   3        0.37       -0.13      0.57 o 
  -7  -7   3       75.31       80.65      2.35 o 
  -6  -7   3       16.32       19.70      2.22 o 
  -5  -7   3       12.17       10.56      1.38 o 
  -4  -7   3        4.77        6.78      0.85 o 
  -3  -7   3      167.74      163.13      4.90 o 
  -2  -7   3        3.41        3.82      0.49 o 
  -1  -7   3      143.41      150.32      1.82 o 
   0  -7   3        8.32        9.35      0.43 o 
   1  -7   3      106.55       96.16      1.40 o 
   2  -7   3      162.48      153.40      1.81 o 
   3  -7   3       35.83       37.61      0.94 o 
   4  -7   3        2.72        0.40      1.17 o 
   5  -7   3       16.29       19.01      1.76 o 
   6  -7   3        2.58        2.61      0.88 o 
   7  -7   3        3.29        2.72      1.56 o 
   8  -7   3        1.09        0.24      0.82 o 
   9  -7   3        4.89        0.10      1.36 o 
 -10  -6   3        0.42       -0.39      2.06 o 
  -9  -6   3        0.02        0.31      1.75 o 
  -8  -6   3       49.85       48.01      1.57 o 
  -7  -6   3       84.23       81.15      2.52 o 
  -6  -6   3        0.11       -0.23      0.69 o 
  -5  -6   3        0.10       -0.26      0.72 o 
  -4  -6   3      290.71      286.29      5.27 o 
  -3  -6   3       21.24       20.64      1.13 o 
  -2  -6   3      168.84      175.86      3.20 o 
  -1  -6   3       26.74       30.06      1.49 o 
   0  -6   3      225.47      239.52      2.76 o 
   1  -6   3       38.06       39.87      0.69 o 
   2  -6   3      178.03      182.11      3.07 o 
   3  -6   3       20.16       19.52      2.15 o 
   4  -6   3       23.00       22.91      1.37 o 
   5  -6   3      243.04      246.56      4.60 o 
   6  -6   3       20.61       18.48      1.30 o 
   7  -6   3        5.36        4.76      1.06 o 
   8  -6   3        3.38        1.20      1.05 o 
   9  -6   3        0.09        0.47      1.02 o 
 -10  -5   3        1.74        1.70      1.75 o 
  -9  -5   3       55.13       53.85      3.53 o 
  -8  -5   3       28.94       26.33      3.22 o 
  -7  -5   3       34.29       35.25      1.26 o 
  -6  -5   3       43.44       42.13      1.34 o 
  -5  -5   3       38.91       35.15      2.52 o 
  -4  -5   3      426.34      463.61     10.39 o 
  -3  -5   3       23.55       24.61      0.98 o 
  -2  -5   3      260.26      307.03      3.78 o 
  -1  -5   3      162.84      172.84      1.72 o 
   0  -5   3      125.79      128.52      1.30 o 
   1  -5   3       53.15       58.67      1.19 o 
   2  -5   3       22.73       17.82      0.48 o 
   3  -5   3      328.99      286.49      4.88 o 
   4  -5   3        4.09        5.10      0.78 o 
   5  -5   3       16.95       17.78      1.02 o 
   6  -5   3       41.70       38.58      1.74 o 
   7  -5   3       37.49       42.82      2.77 o 
   8  -5   3       21.52       26.72      1.54 o 
   9  -5   3        3.00        4.89      1.92 o 
 -10  -4   3       18.66       22.93      2.66 o 
  -9  -4   3        5.36        5.40      2.98 o 
  -8  -4   3       28.95       29.03      1.04 o 
  -7  -4   3        6.99        6.67      1.09 o 
  -6  -4   3       65.17       64.12      1.61 o 
  -5  -4   3       35.08       35.72      1.03 o 
  -4  -4   3      122.19      124.42      2.14 o 
  -3  -4   3       61.19       71.64      2.48 o 
  -2  -4   3      339.47      345.14      3.89 o 
  -1  -4   3      101.91      101.78      3.53 o 
   0  -4   3      348.30      368.09      3.10 o 
   1  -4   3     2552.72     2933.74     88.11 o 
   2  -4   3        0.71        0.25      0.40 o 
   3  -4   3      621.91      679.94      9.58 o 
   4  -4   3       46.63       50.44      1.31 o 
   5  -4   3       42.77       34.97      1.49 o 
   6  -4   3       74.48       76.48      1.96 o 
   7  -4   3      228.27      224.06     10.56 o 
   8  -4   3        2.16        2.07      0.75 o 
   9  -4   3        0.01       -0.18      1.44 o 
  10  -4   3        2.75        0.73      1.83 o 
 -11  -3   3        0.45        0.57      1.85 o 
 -10  -3   3        6.02        5.00      2.78 o 
  -9  -3   3       16.12       13.86      0.57 o 
  -8  -3   3       18.67       18.40      1.38 o 
  -7  -3   3        1.56        1.45      0.51 o 
  -6  -3   3        5.91        4.91      0.61 o 
  -5  -3   3       63.28       68.40      2.07 o 
  -4  -3   3      635.08      620.67      7.10 o 
  -3  -3   3      167.57      139.30      1.97 o 
  -2  -3   3        2.11        2.23      0.46 o 
  -1  -3   3       22.11       25.55      0.39 o 
   0  -3   3       13.18        9.66      0.33 o 
   1  -3   3      296.08      295.25      3.07 o 
   2  -3   3      171.83      182.87      2.85 o 
   3  -3   3      329.27      333.73      4.69 o 
   4  -3   3      267.89      251.99      4.32 o 
   5  -3   3       42.08       36.74      1.34 o 
   6  -3   3      121.91      126.30      3.86 o 
   7  -3   3        9.03        9.43      1.84 o 
   8  -3   3       19.95       23.62      2.22 o 
   9  -3   3        6.25        5.62      2.00 o 
  10  -3   3        1.00        2.13      2.74 o 
 -11  -2   3        5.48        3.83      2.45 o 
 -10  -2   3        0.01        0.36      1.52 o 
  -9  -2   3        4.33        4.21      0.59 o 
  -8  -2   3        0.02       -0.01      0.27 o 
  -7  -2   3        0.80        0.76      0.39 o 
  -6  -2   3       49.65       46.45      1.31 o 
  -5  -2   3      405.63      452.89      9.42 o 
  -4  -2   3        2.05        2.82      0.78 o 
  -3  -2   3        9.75        5.53      0.68 o 
  -2  -2   3     1193.70     1191.12     25.34 o 
  -1  -2   3        0.67        0.67      0.19 o 
   0  -2   3     2657.48     2896.37    121.62 o 
   1  -2   3       22.73       23.97      0.65 o 
   2  -2   3      938.90      948.78     29.18 o 
   3  -2   3        4.06        4.71      0.44 o 
   4  -2   3       13.59       12.81      0.58 o 
   5  -2   3       86.68       93.53      1.63 o 
   6  -2   3      120.87      131.03      4.05 o 
   7  -2   3       24.59       25.96      3.16 o 
   8  -2   3        7.50        9.08      1.91 o 
   9  -2   3        8.62        9.17      2.19 o 
  10  -2   3        4.22        4.51      2.27 o 
 -11  -1   3        5.49        5.11      2.37 o 
 -10  -1   3        4.62        5.72      2.87 o 
  -9  -1   3       26.73       24.02      1.24 o 
  -8  -1   3       15.99       15.34      2.14 o 
  -7  -1   3      137.05      129.15      5.44 o 
  -6  -1   3       19.46       18.93      1.65 o 
  -5  -1   3        2.74        2.82      0.97 o 
  -4  -1   3        0.01        0.78      1.07 o 
  -3  -1   3     1522.59     1439.29     38.02 o 
  -2  -1   3     1899.41     2090.09     27.19 o 
  -1  -1   3     3646.93     3844.54    124.15 o 
   0  -1   3     1601.14     1605.52     23.11 o 
   1  -1   3      253.73      256.16      3.87 o 
   2  -1   3      167.68      161.58      4.18 o 
   3  -1   3      123.12      126.12      2.12 o 
   4  -1   3       58.61       71.97      2.14 o 
   5  -1   3      466.93      445.32      9.76 o 
   6  -1   3       19.40       17.13      2.51 o 
   7  -1   3      233.54      233.78      6.36 o 
   8  -1   3       26.62       22.61      2.40 o 
   9  -1   3       22.27       25.64      2.75 o 
  10  -1   3        1.21       -1.05      1.92 o 
 -11   0   3        7.87        7.19      3.49 o 
 -10   0   3       13.15       13.89      2.91 o 
  -9   0   3        2.67        1.24      2.48 o 
  -8   0   3       50.72       48.07      4.27 o 
  -7   0   3        0.51       -1.17      1.94 o 
  -6   0   3      171.89      192.94      4.86 o 
  -5   0   3       47.58       60.33      1.73 o 
  -4   0   3      710.01      603.91      8.10 o 
  -3   0   3       10.49        8.67      0.68 o 
  -2   0   3    53308.33    44096.64    986.86 o 
  -1   0   3      241.47      215.60      2.82 o 
   0   0   3      303.75      289.34      9.27 o 
   1   0   3       80.62       72.84      1.96 o 
   2   0   3      930.72      990.43     14.35 o 
   3   0   3      380.54      429.96      5.76 o 
   4   0   3      303.18      266.51      3.73 o 
   5   0   3      166.46      154.10      5.92 o 
   6   0   3       17.87       21.07      3.40 o 
   7   0   3       50.26       49.52      3.02 o 
   8   0   3       38.91       35.27      2.79 o 
   9   0   3        2.33        0.92      1.67 o 
  10   0   3        4.36        3.98      2.26 o 
 -11   1   3        1.95        0.96      1.96 o 
 -10   1   3        0.57        1.84      2.14 o 
  -9   1   3       40.98       44.29      1.99 o 
  -8   1   3       59.17       61.95      3.30 o 
  -7   1   3       28.06       34.28      2.14 o 
  -6   1   3       29.54       32.27      1.84 o 
  -5   1   3       89.44       92.13      1.89 o 
  -4   1   3      238.57      242.14      3.47 o 
  -3   1   3     2453.89     2703.96     37.97 o 
  -2   1   3     4135.73     4730.03     69.93 o 
  -1   1   3      912.12      824.78     20.88 o 
   0   1   3     1151.06     1082.94     14.11 o 
   1   1   3     6327.14     6574.55    222.41 o 
   2   1   3        4.31        2.32      1.16 o 
   3   1   3      436.83      405.35      6.87 o 
   4   1   3       28.22       26.31      2.82 o 
   5   1   3       14.07       12.53      2.62 o 
   6   1   3        8.66        8.93      2.91 o 
   7   1   3        4.97        5.15      3.20 o 
   8   1   3       13.31       15.15      2.70 o 
   9   1   3       26.84       20.29      2.84 o 
  10   1   3        1.93        4.38      2.34 o 
 -11   2   3        8.70        9.32      2.91 o 
 -10   2   3        1.59        1.45      1.02 o 
  -9   2   3       37.11       39.91      1.98 o 
  -8   2   3       39.28       36.61      2.82 o 
  -7   2   3       29.10       34.94      1.70 o 
  -6   2   3        5.15        5.52      0.95 o 
  -5   2   3      513.34      477.87      6.97 o 
  -4   2   3      122.68       98.32      1.78 o 
  -3   2   3       16.25       15.00      0.76 o 
  -2   2   3      401.10      378.94      4.75 o 
  -1   2   3      470.04      457.28      5.59 o 
   0   2   3      791.46      788.47     26.85 o 
   1   2   3      132.84      127.35      3.33 o 
   2   2   3       42.92       45.26      1.82 o 
   3   2   3      286.99      288.59      5.81 o 
   4   2   3       13.84       18.68      1.27 o 
   5   2   3       31.40       22.53      3.11 o 
   6   2   3       16.74       17.58      3.50 o 
   7   2   3       12.56       14.47      3.88 o 
   8   2   3       17.52       18.93      4.66 o 
   9   2   3        4.93        5.84      3.12 o 
  10   2   3        1.68        1.03      2.18 o 
 -11   3   3        0.39       -0.97      2.14 o 
 -10   3   3       54.15       49.99      4.47 o 
  -9   3   3        6.49        7.17      1.07 o 
  -8   3   3        0.13        0.41      0.67 o 
  -7   3   3       20.32       26.01      2.53 o 
  -6   3   3      133.97      131.19      2.98 o 
  -5   3   3      431.63      441.31      6.93 o 
  -4   3   3       41.90       48.18      1.20 o 
  -3   3   3        8.79        5.65      0.87 o 
  -2   3   3        3.35        2.43      0.44 o 
  -1   3   3      784.22      790.81     10.12 o 
   0   3   3      148.76      138.86      5.39 o 
   1   3   3        1.80        3.88      0.84 o 
   2   3   3     1007.99     1053.94     16.57 o 
   3   3   3       44.98       39.62      1.12 o 
   4   3   3       73.65       87.00      1.76 o 
   5   3   3       21.08       22.43      4.86 o 
   6   3   3       64.79       64.38      4.86 o 
   7   3   3        5.53        3.69      3.20 o 
   8   3   3        3.25        3.69      3.69 o 
   9   3   3        0.79        1.51      2.04 o 
  10   3   3        4.03        6.23      2.57 o 
 -11   4   3        0.84        1.07      2.04 o 
 -10   4   3        0.28       -0.23      0.77 o 
  -9   4   3        9.86       10.72      1.22 o 
  -8   4   3        0.22        0.48      0.85 o 
  -7   4   3        0.12        0.12      0.64 o 
  -6   4   3       14.28       11.72      1.23 o 
  -5   4   3      996.93     1024.38     15.17 o 
  -4   4   3       34.10       32.47      2.72 o 
  -3   4   3       64.25       66.85      1.65 o 
  -2   4   3      702.75      671.44      8.75 o 
  -1   4   3       21.62       20.16      0.84 o 
   0   4   3      839.18      901.74     12.70 o 
   1   4   3      140.40      148.94      3.45 o 
   2   4   3       46.25       37.35      1.06 o 
   3   4   3       86.73       80.63      1.74 o 
   4   4   3       14.19       20.99      1.01 o 
   5   4   3       58.56       61.28      1.65 o 
   6   4   3        3.05        4.76      3.01 o 
   7   4   3       65.19       62.53      5.63 o 
   8   4   3       11.03       10.29      4.18 o 
   9   4   3        0.01       -1.36      3.50 o 
 -10   5   3        0.22        0.22      0.82 o 
  -9   5   3       52.84       51.31      2.48 o 
  -8   5   3       14.09       14.40      1.23 o 
  -7   5   3       22.21       26.02      1.94 o 
  -6   5   3      129.05      130.12      2.39 o 
  -5   5   3      133.43      133.41      3.12 o 
  -4   5   3       30.25       29.79      1.10 o 
  -3   5   3       99.08      108.84      2.17 o 
  -2   5   3       17.17       16.44      0.82 o 
  -1   5   3      155.37      162.98      3.88 o 
   0   5   3      394.50      415.81      6.41 o 
   1   5   3       94.16       97.35      2.58 o 
   2   5   3        5.17        4.28      0.68 o 
   3   5   3       41.07       42.36      1.61 o 
   4   5   3      447.75      419.34      6.45 o 
   5   5   3      523.48      540.80     20.27 o 
   6   5   3       45.93       48.07      5.05 o 
   7   5   3       59.26       62.05      5.73 o 
   8   5   3        3.16        1.94      5.34 o 
   9   5   3        8.13       13.69      7.67 o 
 -10   6   3        2.48        2.89      1.56 o 
  -9   6   3        2.28        2.87      1.07 o 
  -8   6   3        7.36        9.20      1.18 o 
  -7   6   3       39.35       40.54      1.74 o 
  -6   6   3       19.90       20.21      1.15 o 
  -5   6   3       86.63       88.26      1.87 o 
  -4   6   3        9.39        8.90      1.12 o 
  -3   6   3        7.35        7.10      0.78 o 
  -2   6   3      290.86      308.78      3.92 o 
  -1   6   3        5.99        5.90      0.80 o 
   0   6   3        2.77        0.20      0.83 o 
   1   6   3       74.20       71.99      1.84 o 
   2   6   3       71.67       65.32      1.61 o 
   3   6   3       93.64      100.12      2.46 o 
   4   6   3        9.09       10.22      1.18 o 
   5   6   3      338.89      331.40     13.85 o 
   6   6   3        6.01        6.87      0.66 o 
   7   6   3        3.23        6.80      3.40 o 
   8   6   3        7.97        9.71      6.80 o 
  -9   7   3       16.50       17.49      1.53 o 
  -8   7   3       29.52       33.53      2.34 o 
  -7   7   3        0.00        0.68      0.85 o 
  -6   7   3       45.02       48.75      1.94 o 
  -5   7   3        4.47        4.59      0.88 o 
  -4   7   3      218.30      242.06      3.90 o 
  -3   7   3      136.37      128.28      2.24 o 
  -2   7   3        8.36        9.54      0.79 o 
  -1   7   3        1.82        1.60      0.59 o 
   0   7   3      395.53      410.70      6.28 o 
   1   7   3      105.45      104.67      3.29 o 
   2   7   3      141.37      125.90      2.49 o 
   3   7   3       94.79       82.83      2.15 o 
   4   7   3       57.27       59.11      2.18 o 
   5   7   3        1.05        1.22      1.14 o 
   6   7   3        4.42        3.94      0.75 o 
   7   7   3        3.73        3.01      4.76 o 
   8   7   3       14.48       17.96      4.86 o 
  -9   8   3        0.02        0.09      1.01 o 
  -8   8   3        1.96        0.37      0.93 o 
  -7   8   3        0.03       -0.25      1.06 o 
  -6   8   3      103.03      113.16      2.92 o 
  -5   8   3       10.35        9.72      1.33 o 
  -4   8   3      100.10       96.49      2.37 o 
  -3   8   3      325.70      327.54      5.45 o 
  -2   8   3        1.53        2.57      0.92 o 
  -1   8   3        0.57        1.37      0.68 o 
   0   8   3       18.23       19.20      1.15 o 
   1   8   3      177.10      162.13      2.96 o 
   2   8   3        4.03        3.23      1.37 o 
   3   8   3        7.22       10.31      1.47 o 
   4   8   3       39.25       36.35      1.62 o 
   5   8   3       10.83        7.45      1.70 o 
   6   8   3        0.53        0.27      0.73 o 
   7   8   3        0.29       -0.19      3.88 o 
  -8   9   3        0.00        0.87      1.11 o 
  -7   9   3        1.57        1.30      1.11 o 
  -6   9   3        5.83        5.86      1.28 o 
  -5   9   3        1.08        1.37      1.12 o 
  -4   9   3        0.86        0.27      0.87 o 
  -3   9   3      206.47      200.07      3.81 o 
  -2   9   3       25.36       24.90      1.50 o 
  -1   9   3       11.62       11.32      1.05 o 
   0   9   3       28.26       29.74      1.83 o 
   1   9   3       58.79       58.51      2.13 o 
   2   9   3      136.83      137.91      3.32 o 
   3   9   3        4.31        4.10      1.11 o 
   4   9   3        0.79        0.68      1.16 o 
   5   9   3        0.07       -0.08      0.90 o 
   6   9   3        2.10        0.00      1.65 o 
  -7  10   3        0.70        0.44      1.06 o 
  -6  10   3       13.03       16.21      1.62 o 
  -5  10   3       19.32       21.39      1.67 o 
  -4  10   3       20.87       19.37      1.63 o 
  -3  10   3       11.72       11.77      3.66 o 
  -2  10   3        2.40        2.12      0.97 o 
  -1  10   3        0.20       -0.06      0.70 o 
   0  10   3       66.96       67.79      2.61 o 
   1  10   3        2.93        3.51      1.04 o 
   2  10   3        1.81        0.31      0.86 o 
   3  10   3       23.61       24.52      1.64 o 
   4  10   3        0.00        0.84      1.05 o 
   5  10   3        0.29       -0.13      1.05 o 
  -6  11   3        1.08        1.13      1.20 o 
  -5  11   3        8.66        4.48      2.79 o 
  -4  11   3        0.07        0.49      0.91 o 
  -3  11   3        0.64        0.94      0.90 o 
  -2  11   3        0.27       -0.10      0.72 o 
  -1  11   3        0.22        0.90      0.88 o 
   0  11   3        2.47        1.57      0.96 o 
   1  11   3        3.71        0.78      1.21 o 
   2  11   3        0.89       -0.39      1.05 o 
   3  11   3        0.00       -0.48      1.00 o 
   4  11   3        0.11        0.34      0.97 o 
  -4  12   3        1.62        0.72      0.98 o 
  -3  12   3       11.64        8.60      2.48 o 
  -2  12   3       17.37       21.41      5.71 o 
  -1  12   3        0.17        0.14      0.84 o 
   0  12   3        0.00        0.09      1.03 o 
   1  12   3        5.16        2.38      1.55 o 
   2  12   3        0.33        0.17      0.95 o 
  -3 -12   4        1.45       -0.19      2.04 o 
  -2 -12   4        8.99       16.41      3.30 o 
  -1 -12   4        5.85        0.39      2.23 o 
   0 -12   4        0.94       -0.58      2.33 o 
   1 -12   4       26.50       35.93      4.47 o 
   2 -12   4        0.44        0.87      2.62 o 
   3 -12   4       11.96       19.61      3.98 o 
  -5 -11   4        1.47        0.58      1.65 o 
  -4 -11   4        0.30        0.58      1.30 o 
  -3 -11   4        4.96        3.45      2.86 o 
  -2 -11   4        6.02        3.36      2.72 o 
  -1 -11   4       14.18       15.04      9.95 o 
   0 -11   4       15.97       21.31      2.44 o 
   1 -11   4        3.58       -0.58      2.23 o 
   2 -11   4        1.07        3.79      2.62 o 
   3 -11   4        1.40       -0.19      1.94 o 
   4 -11   4        3.94        3.88      2.62 o 
   5 -11   4        9.91       13.79      3.30 o 
  -7 -10   4        0.45       -0.07      0.79 o 
  -6 -10   4        0.10        0.49      0.71 o 
  -5 -10   4        0.93        0.00      0.89 o 
  -4 -10   4       21.00       24.31      1.27 o 
  -3 -10   4        3.19        1.80      0.77 o 
  -2 -10   4        1.05        0.94      0.37 o 
  -1 -10   4        3.21        3.83      0.83 o 
   0 -10   4       50.39       45.25      1.26 o 
   1 -10   4        7.37        7.61      0.88 o 
   2 -10   4        1.03        1.12      0.45 o 
   3 -10   4        0.58        0.02      0.91 o 
   4 -10   4        8.69        9.16      1.04 o 
   5 -10   4        3.73        0.87      1.15 o 
   6 -10   4        2.35        1.27      1.26 o 
  -8  -9   4        0.03        1.91      1.61 o 
  -7  -9   4        2.04        3.14      0.91 o 
  -6  -9   4       15.28       14.26      4.12 o 
  -5  -9   4        0.22        0.47      0.86 o 
  -4  -9   4        6.88        7.37      1.31 o 
  -3  -9   4       33.71       31.72      1.59 o 
  -2  -9   4        3.90        4.02      0.71 o 
  -1  -9   4        0.03        0.07      0.47 o 
   0  -9   4       23.45       27.59      0.92 o 
   1  -9   4       19.28       16.77      1.05 o 
   2  -9   4        0.03        0.01      0.29 o 
   3  -9   4        0.40        0.50      0.52 o 
   4  -9   4       11.48       10.54      1.03 o 
   5  -9   4        0.15       -0.40      0.75 o 
   6  -9   4        0.25       -0.37      0.55 o 
   7  -9   4        1.00        0.45      0.84 o 
  -8  -8   4        0.68        1.11      0.88 o 
  -7  -8   4        0.32        0.34      0.71 o 
  -6  -8   4        5.25        4.54      0.89 o 
  -5  -8   4      209.82      204.03      7.14 o 
  -4  -8   4        1.19        1.19      0.99 o 
  -3  -8   4        6.86        6.86      0.69 o 
  -2  -8   4      204.45      196.42      2.67 o 
  -1  -8   4      480.53      484.22      5.03 o 
   0  -8   4      791.05      783.48      8.17 o 
   1  -8   4        1.85        1.68      0.77 o 
   2  -8   4       98.56       97.02      1.84 o 
   3  -8   4        0.00        0.39      0.52 o 
   4  -8   4       64.76       61.04      1.72 o 
   5  -8   4       51.30       57.97      5.15 o 
   6  -8   4        1.53        1.82      0.77 o 
   7  -8   4        2.91        0.25      1.34 o 
   8  -8   4        0.16        0.16      0.83 o 
  -9  -7   4        5.18        4.31      1.81 o 
  -8  -7   4        0.34       -0.60      0.79 o 
  -7  -7   4       26.58       24.71      1.33 o 
  -6  -7   4       71.80       69.78      2.08 o 
  -5  -7   4       91.31       96.51      1.96 o 
  -4  -7   4      205.46      215.49      6.89 o 
  -3  -7   4        7.68        9.04      0.75 o 
  -2  -7   4       19.70       20.39      1.35 o 
  -1  -7   4        0.00       -0.06      0.27 o 
   0  -7   4      705.39      738.82      7.11 o 
   1  -7   4       11.12       11.74      0.60 o 
   2  -7   4        0.26        0.10      0.50 o 
   3  -7   4       54.42       62.94      1.38 o 
   4  -7   4       56.16       54.90      1.44 o 
   5  -7   4       50.50       23.51     17.87 o 
   6  -7   4        4.93        4.91      1.23 o 
   7  -7   4        0.00        0.61      0.76 o 
   8  -7   4        0.60        0.15      0.91 o 
 -10  -6   4        1.88        1.47      1.81 o 
  -9  -6   4       19.55       18.31      2.91 o 
  -8  -6   4        4.60        4.37      0.89 o 
  -7  -6   4        2.70        2.77      0.88 o 
  -6  -6   4       45.23       44.96      1.50 o 
  -5  -6   4      191.85      204.51      3.33 o 
  -4  -6   4        4.29        4.16      0.75 o 
  -3  -6   4        8.48       11.51      0.89 o 
  -2  -6   4      156.68      158.19      2.23 o 
  -1  -6   4       50.99       55.34      1.01 o 
   0  -6   4      408.53      404.25      4.96 o 
   1  -6   4        0.00        0.43      0.35 o 
   2  -6   4       36.41       35.76      0.90 o 
   3  -6   4       85.63       89.46      1.65 o 
   4  -6   4       15.55       17.68      1.63 o 
   5  -6   4       74.45       66.98      1.86 o 
   6  -6   4        7.58        5.82      1.88 o 
   7  -6   4        0.28        0.91      0.77 o 
   8  -6   4        0.34        0.31      0.86 o 
   9  -6   4        9.15        1.48      1.99 o 
 -10  -5   4        0.21       -0.08      1.34 o 
  -9  -5   4       15.59       13.02      1.21 o 
  -8  -5   4        2.62        3.76      1.06 o 
  -7  -5   4       11.85       12.91      0.98 o 
  -6  -5   4        4.38        5.73      1.11 o 
  -5  -5   4       66.66       67.42      1.49 o 
  -4  -5   4        0.77        0.94      0.60 o 
  -3  -5   4       94.58       81.61      1.43 o 
  -2  -5   4       66.28       62.47      1.19 o 
  -1  -5   4      216.20      222.64      1.81 o 
   0  -5   4       17.57       18.15      1.29 o 
   1  -5   4       64.84       53.90      0.84 o 
   2  -5   4      387.23      425.43      4.91 o 
   3  -5   4       88.33       83.11      6.91 o 
   4  -5   4        4.40        2.88      0.65 o 
   5  -5   4      116.75      118.40      2.19 o 
   6  -5   4       16.66       16.29      1.08 o 
   7  -5   4        2.74        2.40      0.86 o 
   8  -5   4        0.14       -0.26      1.60 o 
   9  -5   4        1.03        1.14      1.47 o 
 -10  -4   4        0.56        1.81      1.70 o 
  -9  -4   4        0.18       -0.36      0.66 o 
  -8  -4   4       54.13       54.47      1.87 o 
  -7  -4   4       18.28       21.94      1.25 o 
  -6  -4   4       63.42       63.13      1.48 o 
  -5  -4   4      175.76      174.10      2.59 o 
  -4  -4   4      222.14      249.82      3.49 o 
  -3  -4   4      181.12      166.95      2.20 o 
  -2  -4   4      146.89      145.84      2.98 o 
  -1  -4   4       98.68      106.57      2.09 o 
   0  -4   4      153.97      147.21      2.61 o 
   1  -4   4      811.37      854.00      9.55 o 
   2  -4   4       57.18       45.40      0.78 o 
   3  -4   4      607.92      550.10     35.77 o 
   4  -4   4        7.88       10.71      0.80 o 
   5  -4   4       45.74       41.33      1.44 o 
   6  -4   4       26.27       22.38      1.22 o 
   7  -4   4        0.06       -0.19      1.01 o 
   8  -4   4        6.94       12.27      1.91 o 
   9  -4   4        0.08        0.52      1.46 o 
 -11  -3   4        2.57        2.59      2.75 o 
 -10  -3   4       17.83       20.25      2.54 o 
  -9  -3   4       13.87       12.91      0.94 o 
  -8  -3   4       24.16       22.24      1.26 o 
  -7  -3   4        0.25        0.53      0.49 o 
  -6  -3   4      115.20      109.20      2.12 o 
  -5  -3   4        2.07        0.09      0.51 o 
  -4  -3   4       40.65       44.66      1.99 o 
  -3  -3   4      394.39      418.34     10.63 o 
  -2  -3   4        2.69        2.15      0.34 o 
  -1  -3   4       30.35       28.16      1.46 o 
   0  -3   4      575.23      614.28     10.85 o 
   1  -3   4     1098.83     1182.38     15.77 o 
   2  -3   4     1989.35     2080.12     24.74 o 
   3  -3   4        6.79        6.43      0.63 o 
   4  -3   4      183.11      201.17      3.10 o 
   5  -3   4       19.92       21.36      0.96 o 
   6  -3   4     1360.32     1352.47     23.51 o 
   7  -3   4        0.23       -0.62      1.16 o 
   8  -3   4        1.52        1.99      1.52 o 
   9  -3   4        7.14        7.26      2.03 o 
 -11  -2   4        0.11        0.75      1.77 o 
 -10  -2   4        3.00        3.73      2.88 o 
  -9  -2   4        8.21        9.24      1.00 o 
  -8  -2   4       42.43       38.11      1.89 o 
  -7  -2   4       46.64       48.75      2.52 o 
  -6  -2   4        3.84        4.56      1.84 o 
  -5  -2   4       81.52       88.27      2.62 o 
  -4  -2   4       45.55       53.50      1.65 o 
  -3  -2   4      141.63      156.43      2.91 o 
  -2  -2   4      291.59      289.74      3.32 o 
  -1  -2   4       11.37       11.23      0.34 o 
   0  -2   4      567.82      519.61     12.16 o 
   1  -2   4      445.58      449.43      5.94 o 
   2  -2   4        3.49        1.06      0.50 o 
   3  -2   4      121.62      146.14      4.27 o 
   4  -2   4      118.77      114.74      2.82 o 
   5  -2   4       85.45       81.46      2.50 o 
   6  -2   4       14.24       13.51      2.23 o 
   7  -2   4      139.68      142.69      5.19 o 
   8  -2   4        0.74        1.51      1.52 o 
   9  -2   4       22.22       26.25      2.99 o 
  10  -2   4        0.40        1.30      2.64 o 
 -11  -1   4        0.34        1.79      2.67 o 
 -10  -1   4        0.02        0.57      1.45 o 
  -9  -1   4        3.61        0.97      1.65 o 
  -8  -1   4        0.00        0.58      1.36 o 
  -7  -1   4       66.70       81.76      4.47 o 
  -6  -1   4        0.05       -0.10      1.17 o 
  -5  -1   4      518.02      439.97      8.93 o 
  -4  -1   4       38.81       39.47      1.26 o 
  -3  -1   4     1072.87     1103.90     14.41 o 
  -2  -1   4     1878.22     2030.54     26.60 o 
  -1  -1   4     3565.27     4041.12     70.16 o 
   0  -1   4        0.01        0.22      0.30 o 
   1  -1   4        2.09        3.59      0.65 o 
   2  -1   4       68.15       67.72      1.94 o 
   3  -1   4      142.88      142.91      2.31 o 
   4  -1   4        0.35        1.12      0.68 o 
   5  -1   4      211.64      195.08      6.65 o 
   6  -1   4        0.30        0.28      1.01 o 
   7  -1   4       80.59       84.56      3.70 o 
   8  -1   4        6.43        8.22      1.98 o 
   9  -1   4        5.76        7.45      2.17 o 
  10  -1   4        0.50        1.93      2.19 o 
 -11   0   4        2.83        2.08      2.05 o 
 -10   0   4        8.62        3.42      5.00 o 
  -9   0   4       28.31       33.79      4.56 o 
  -8   0   4       32.12       32.82      2.52 o 
  -7   0   4       30.94       35.64      2.23 o 
  -6   0   4      176.21      177.16      5.05 o 
  -5   0   4       15.62       22.78      1.06 o 
  -4   0   4      222.96      205.67      3.31 o 
  -3   0   4       38.12       32.31      1.11 o 
  -2   0   4    21155.85    22223.73    436.07 o 
  -1   0   4        9.69        9.09      0.51 o 
   0   0   4     6030.23     6367.49    101.27 o 
   1   0   4      143.16      125.30      2.77 o 
   2   0   4      347.08      317.93      8.21 o 
   3   0   4       89.41       81.35      2.09 o 
   4   0   4        2.23        2.36      0.47 o 
   5   0   4        0.30       -1.65      2.04 o 
   6   0   4      219.82      217.90      8.55 o 
   7   0   4        5.92        3.35      1.65 o 
   8   0   4        0.37        0.81      2.57 o 
   9   0   4        1.09        2.59      1.94 o 
  10   0   4        0.16       -0.70      1.92 o 
 -11   1   4       30.73       31.56      5.83 o 
 -10   1   4       17.13       15.85      2.77 o 
  -9   1   4        1.72        2.72      1.84 o 
  -8   1   4        4.92        3.79      1.65 o 
  -7   1   4        4.49        5.36      1.09 o 
  -6   1   4      215.43      212.79      5.97 o 
  -5   1   4       68.49       66.47      1.54 o 
  -4   1   4        2.54        1.52      0.58 o 
  -3   1   4      212.87      203.90      3.13 o 
  -2   1   4     1191.50     1185.43     16.85 o 
  -1   1   4     6084.51     6567.95    103.42 o 
   0   1   4       64.78       56.82      1.60 o 
   1   1   4     1228.11     1182.02     16.93 o 
   2   1   4       20.42       18.60      1.41 o 
   3   1   4     3694.73     4189.25     71.21 o 
   4   1   4       51.82       56.33      1.89 o 
   5   1   4      528.51      515.23     14.37 o 
   6   1   4        3.81        3.40      2.72 o 
   7   1   4       88.03       91.18      6.41 o 
   8   1   4       18.15       20.54      2.82 o 
   9   1   4        2.33        3.17      2.09 o 
  10   1   4        1.88        0.17      3.23 o 
 -11   2   4        0.07        1.55      2.23 o 
 -10   2   4        1.43        1.44      1.11 o 
  -9   2   4        5.11        6.51      2.14 o 
  -8   2   4        2.57        2.04      1.55 o 
  -7   2   4        2.20        3.04      1.19 o 
  -6   2   4        1.96        1.39      0.82 o 
  -5   2   4      158.26      198.17      3.26 o 
  -4   2   4      388.84      408.89      5.90 o 
  -3   2   4      380.69      362.90      8.35 o 
  -2   2   4      993.48     1013.98     12.94 o 
  -1   2   4        0.43        0.42      0.40 o 
   0   2   4      255.89      241.77      3.65 o 
   1   2   4      496.58      459.34     10.83 o 
   2   2   4      186.92      169.24      3.63 o 
   3   2   4        0.00        0.74      1.09 o 
   4   2   4      114.66      133.07      3.64 o 
   5   2   4       76.59       78.07      4.66 o 
   6   2   4       61.82       52.92      4.66 o 
   7   2   4       39.46       36.70      4.95 o 
   8   2   4       63.08       52.73      6.21 o 
   9   2   4        0.53        1.28      2.18 o 
 -11   3   4        0.01       -0.39      1.94 o 
 -10   3   4       16.84       15.78      1.36 o 
  -9   3   4        7.93        8.01      1.09 o 
  -8   3   4        1.33        1.54      1.16 o 
  -7   3   4        0.18        0.37      0.88 o 
  -6   3   4      380.28      393.69      6.45 o 
  -5   3   4        0.89        1.04      0.88 o 
  -4   3   4        5.32        6.54      0.72 o 
  -3   3   4        2.13        5.65      0.96 o 
  -2   3   4      247.87      242.91      3.33 o 
  -1   3   4      203.66      176.66      6.94 o 
   0   3   4      284.72      280.89     10.83 o 
   1   3   4        5.96       11.94      1.14 o 
   2   3   4       16.25       14.46      2.43 o 
   3   3   4        0.01       -0.18      1.02 o 
   4   3   4        3.22        5.45      0.38 o 
   5   3   4       15.68       14.63      3.64 o 
   6   3   4        5.64        7.57      3.20 o 
   7   3   4        0.22        0.19      2.43 o 
   8   3   4       17.11       20.20      7.57 o 
   9   3   4        6.04        7.30      2.44 o 
 -11   4   4        5.51        7.28      2.52 o 
 -10   4   4       34.77       34.60      3.50 o 
  -9   4   4       13.13       16.60      1.81 o 
  -8   4   4       23.70       22.40      1.77 o 
  -7   4   4        8.88        9.49      1.34 o 
  -6   4   4        5.07        3.99      1.02 o 
  -5   4   4      100.74      126.27      2.72 o 
  -4   4   4      151.20      160.39      3.11 o 
  -3   4   4      108.08      107.13      1.89 o 
  -2   4   4       31.80       30.10      1.21 o 
  -1   4   4     1032.81     1085.46     20.20 o 
   0   4   4      198.13      199.62      3.43 o 
   1   4   4        0.47        0.50      0.77 o 
   2   4   4      213.91      201.17      4.20 o 
   3   4   4      160.84      154.17      2.48 o 
   4   4   4        2.84        6.68      0.80 o 
   5   4   4      139.93      123.53      7.57 o 
   6   4   4       37.86       29.23      4.37 o 
   7   4   4        0.04        0.49      4.37 o 
   8   4   4        1.12        1.84      3.59 o 
   9   4   4        1.01        2.52      3.88 o 
 -10   5   4        7.28        7.81      1.51 o 
  -9   5   4        0.98        1.55      1.06 o 
  -8   5   4       17.53       17.12      1.28 o 
  -7   5   4       50.32       54.69      2.28 o 
  -6   5   4      140.40      134.44      3.05 o 
  -5   5   4        2.00        1.74      0.82 o 
  -4   5   4       77.47       68.78      1.72 o 
  -3   5   4      113.04      105.61      2.02 o 
  -2   5   4       19.05       23.92      1.33 o 
  -1   5   4      131.29      138.12      2.64 o 
   0   5   4      354.63      350.86      7.38 o 
   1   5   4       26.20       32.74      1.58 o 
   2   5   4      136.67      132.44      2.37 o 
   3   5   4      110.20      103.36      2.15 o 
   4   5   4        3.20        3.36      0.80 o 
   5   5   4      226.05      193.47      9.60 o 
   6   5   4        1.11        2.62      4.56 o 
   7   5   4       41.48       42.43      5.34 o 
   8   5   4        0.02        0.00      2.43 o 
   9   5   4        0.01       -0.10      3.01 o 
 -10   6   4        0.03       -0.28      1.28 o 
  -9   6   4       35.19       37.99      2.43 o 
  -8   6   4       14.44       15.17      1.41 o 
  -7   6   4        9.36        7.89      1.12 o 
  -6   6   4       10.24       12.43      1.11 o 
  -5   6   4        1.06        0.34      0.76 o 
  -4   6   4      251.41      254.45      4.66 o 
  -3   6   4        0.79        0.79      0.61 o 
  -2   6   4      193.01      189.67      3.92 o 
  -1   6   4       42.23       52.53      1.96 o 
   0   6   4      386.90      406.56     15.92 o 
   1   6   4        7.66        8.33      1.04 o 
   2   6   4       22.12       22.29      1.16 o 
   3   6   4     1260.22     1213.31     20.18 o 
   4   6   4      121.97      122.54      2.77 o 
   5   6   4      175.19      157.51      7.30 o 
   6   6   4        2.34        1.79      0.48 o 
   7   6   4       43.47       47.87      5.44 o 
   8   6   4        0.01        0.87      3.20 o 
  -9   7   4        0.34        0.41      1.01 o 
  -8   7   4       20.65       19.14      1.77 o 
  -7   7   4        5.27        5.55      1.10 o 
  -6   7   4       10.48       12.20      1.82 o 
  -5   7   4      242.42      246.52      4.02 o 
  -4   7   4       34.22       39.11      1.67 o 
  -3   7   4        0.03        0.08      0.55 o 
  -2   7   4       49.25       49.33      1.67 o 
  -1   7   4        8.82        7.59      0.86 o 
   0   7   4        0.23       -0.26      0.70 o 
   1   7   4        7.00        7.14      1.00 o 
   2   7   4       21.51       17.66      1.25 o 
   3   7   4      242.23      246.13      4.71 o 
   4   7   4       15.64       19.78      1.63 o 
   5   7   4       40.58       35.82      2.24 o 
   6   7   4        0.04       -0.26      0.78 o 
   7   7   4        0.76        4.66      3.40 o 
   8   7   4        6.91       13.21      4.66 o 
  -9   8   4        0.82        0.37      0.94 o 
  -8   8   4       53.71       56.56      2.25 o 
  -7   8   4        0.00        0.68      0.93 o 
  -6   8   4      148.44      161.41      3.72 o 
  -5   8   4       26.22       28.83      1.67 o 
  -4   8   4       28.75       28.61      1.75 o 
  -3   8   4        0.20        0.24      0.79 o 
  -2   8   4        8.18        8.40      0.95 o 
  -1   8   4        3.22        3.96      0.83 o 
   0   8   4        0.48        0.98      1.25 o 
   1   8   4        3.90        4.98      1.04 o 
   2   8   4      116.76      102.45      2.50 o 
   3   8   4        0.98        2.34      1.13 o 
   4   8   4        4.49        4.17      1.11 o 
   5   8   4        5.14        5.49      1.73 o 
   6   8   4        0.02        0.13      1.61 o 
   7   8   4       15.70       22.33      4.56 o 
  -8   9   4        9.48        4.21      2.89 o 
  -7   9   4        1.02        1.06      0.99 o 
  -6   9   4        0.69        1.48      1.12 o 
  -5   9   4       19.40       20.78      1.88 o 
  -4   9   4       46.15       42.40      2.28 o 
  -3   9   4       72.55       67.25      2.29 o 
  -2   9   4        6.98        9.35      1.38 o 
  -1   9   4        1.00        1.93      0.96 o 
   0   9   4       19.67       20.30      1.43 o 
   1   9   4       83.36       72.68      2.20 o 
   2   9   4        9.46        4.86      1.67 o 
   3   9   4        7.38        8.22      1.85 o 
   4   9   4       44.55       47.46      4.26 o 
   5   9   4       22.88       25.10      2.14 o 
   6   9   4        7.63        4.19      5.10 o 
  -7  10   4        0.04        0.10      0.87 o 
  -6  10   4        6.78        3.39      1.33 o 
  -5  10   4        3.55        4.75      1.23 o 
  -4  10   4        0.82        1.65      0.98 o 
  -3  10   4       48.27       49.95      1.92 o 
  -2  10   4        1.31        0.53      0.98 o 
  -1  10   4        2.69        4.77      1.12 o 
   0  10   4       19.31       18.11      1.47 o 
   1  10   4        4.65        2.81      1.33 o 
   2  10   4       29.23       26.86      2.37 o 
   3  10   4       21.26       27.13      1.82 o 
   4  10   4        0.22       -0.24      0.95 o 
   5  10   4        2.35        1.12      1.26 o 
  -6  11   4        2.16        1.38      1.13 o 
  -5  11   4        9.99        5.72      2.43 o 
  -4  11   4        2.28        1.33      1.00 o 
  -3  11   4        0.63        0.14      0.83 o 
  -2  11   4        1.60        0.42      0.90 o 
  -1  11   4        1.92        1.46      1.12 o 
   0  11   4       31.64       32.12      2.16 o 
   1  11   4       13.93       14.32      3.90 o 
   2  11   4        0.00       -0.01      0.86 o 
   3  11   4        1.40        1.32      1.11 o 
   4  11   4        0.76        0.89      1.16 o 
  -4  12   4        2.52        2.20      1.48 o 
  -3  12   4        4.29        3.58      1.24 o 
  -2  12   4        0.17        0.59      1.01 o 
  -1  12   4        0.36       -0.23      1.23 o 
   0  12   4        0.62        0.42      1.08 o 
   1  12   4        1.61        2.05      1.31 o 
  -3 -12   5        0.93       -0.44      1.57 o 
  -2 -12   5        0.03        0.16      1.48 o 
  -1 -12   5       14.11       21.76      2.64 o 
   0 -12   5        1.73        0.45      1.61 o 
   1 -12   5        5.11        0.29      2.43 o 
   2 -12   5        2.50        1.75      4.47 o 
  -5 -11   5        2.84        4.95      2.23 o 
  -4 -11   5        2.37        3.11      3.50 o 
  -3 -11   5        0.28        0.51      1.69 o 
  -2 -11   5       15.68        8.17      7.87 o 
  -1 -11   5        1.15        0.30      1.54 o 
   0 -11   5       22.45       34.79      2.78 o 
   1 -11   5        3.04        3.34      2.21 o 
   2 -11   5       13.89        6.04      3.93 o 
   3 -11   5        2.21        3.50      4.27 o 
   4 -11   5        0.00        1.84      3.88 o 
  -7 -10   5        5.10        6.44      2.35 o 
  -6 -10   5        1.03        0.79      0.95 o 
  -5 -10   5        0.86        0.53      0.52 o 
  -4 -10   5        9.65        9.56      0.90 o 
  -3 -10   5        8.71       10.90      0.65 o 
  -2 -10   5        1.61        0.99      0.42 o 
  -1 -10   5       34.87       39.70      2.64 o 
   0 -10   5       45.74       46.38      2.88 o 
   1 -10   5       32.84       31.80      3.88 o 
   2 -10   5        0.11        0.24      0.72 o 
   3 -10   5        0.50        0.31      0.77 o 
   4 -10   5       17.39       19.35      2.48 o 
   5 -10   5        0.17       -0.19      2.82 o 
   6 -10   5        9.91       15.34      3.01 o 
  -8  -9   5        0.40        0.85      1.16 o 
  -7  -9   5        2.66        3.00      0.93 o 
  -6  -9   5        0.00        0.11      0.79 o 
  -5  -9   5      170.31      172.67      3.66 o 
  -4  -9   5       47.46       48.35      1.28 o 
  -3  -9   5       64.38       63.44      1.53 o 
  -2  -9   5       10.94       10.40      0.41 o 
  -1  -9   5      661.11      704.54     13.15 o 
   0  -9   5        0.62       -0.15      1.24 o 
   1  -9   5        0.89        1.19      0.55 o 
   2  -9   5        1.65       -0.01      0.45 o 
   3  -9   5       11.72        8.41      0.74 o 
   4  -9   5        3.59        2.34      0.73 o 
   5  -9   5        3.64        3.13      1.23 o 
   6  -9   5        0.38        0.33      0.85 o 
   7  -9   5        1.50       -0.35      0.95 o 
  -8  -8   5        1.69        2.30      1.41 o 
  -7  -8   5        6.97       10.50      1.04 o 
  -6  -8   5        2.89        3.52      0.96 o 
  -5  -8   5       10.06       10.05      0.93 o 
  -4  -8   5       25.52       21.60      0.93 o 
  -3  -8   5        8.62        9.73      0.47 o 
  -2  -8   5       54.21       52.82      0.67 o 
  -1  -8   5       29.48       27.07      2.30 o 
   0  -8   5      263.23      273.75      6.79 o 
   1  -8   5        4.66        3.66      0.55 o 
   2  -8   5        1.26        1.50      0.63 o 
   3  -8   5       82.30       93.57      1.84 o 
   4  -8   5        5.34        4.89      0.71 o 
   5  -8   5        1.61        3.30      0.94 o 
   6  -8   5        1.01        0.39      0.71 o 
   7  -8   5        3.14        3.72      1.07 o 
  -9  -7   5        0.69        0.87      1.32 o 
  -8  -7   5       11.98       13.41      1.38 o 
  -7  -7   5       20.45       20.81      1.31 o 
  -6  -7   5        0.37        0.40      0.62 o 
  -5  -7   5        0.00        0.60      0.67 o 
  -4  -7   5       80.40       77.22      2.08 o 
  -3  -7   5       38.29       39.88      0.88 o 
  -2  -7   5      210.49      229.11      2.35 o 
  -1  -7   5      140.52      133.00      3.26 o 
   0  -7   5        2.78        1.91      1.40 o 
   1  -7   5        4.55        5.55      0.36 o 
   2  -7   5       31.37       29.76      0.86 o 
   3  -7   5      193.93      177.94      2.93 o 
   4  -7   5        1.23        1.42      0.75 o 
   5  -7   5       25.79       22.68      2.23 o 
   6  -7   5        1.18        1.53      0.78 o 
   7  -7   5        0.76        0.56      0.79 o 
   8  -7   5        0.16        0.72      1.61 o 
 -10  -6   5        0.61        1.32      1.60 o 
  -9  -6   5        1.06        0.97      1.04 o 
  -8  -6   5       29.64       29.50      1.58 o 
  -7  -6   5        7.73        7.58      1.31 o 
  -6  -6   5        1.02        0.16      0.55 o 
  -5  -6   5        3.62        3.75      0.76 o 
  -4  -6   5      263.60      261.12      5.97 o 
  -3  -6   5       99.60      111.86      3.18 o 
  -2  -6   5       24.02       23.40      0.55 o 
  -1  -6   5        2.66        2.42      0.99 o 
   0  -6   5       63.48       67.43      2.72 o 
   1  -6   5       42.18       37.89      0.60 o 
   2  -6   5        0.11       -0.01      0.28 o 
   3  -6   5      205.56      195.73      2.59 o 
   4  -6   5       14.03       12.93      0.71 o 
   5  -6   5      248.28      226.87      3.92 o 
   6  -6   5        0.48        0.46      0.72 o 
   7  -6   5       39.77       39.36      2.11 o 
   8  -6   5        5.92        5.30      1.66 o 
 -10  -5   5        6.72        5.53      2.01 o 
  -9  -5   5       37.44       35.97      3.06 o 
  -8  -5   5       81.66       82.94      3.57 o 
  -7  -5   5       20.13       21.06      1.11 o 
  -6  -5   5       81.45       84.71      1.86 o 
  -5  -5   5       31.09       31.48      1.35 o 
  -4  -5   5     1290.96     1287.64     15.43 o 
  -3  -5   5       35.30       33.39      0.82 o 
  -2  -5   5      190.21      203.86      4.48 o 
  -1  -5   5      110.99      113.48      2.47 o 
   0  -5   5      232.43      243.08      4.22 o 
   1  -5   5       84.24       86.85      1.06 o 
   2  -5   5       30.37       33.43      0.90 o 
   3  -5   5       38.38       48.67      1.05 o 
   4  -5   5      157.27      149.22      2.73 o 
   5  -5   5        0.47        1.41      0.74 o 
   6  -5   5       47.23       43.34      1.94 o 
   7  -5   5       23.85       24.46      2.09 o 
   8  -5   5        8.42        9.61      1.80 o 
   9  -5   5        4.33        5.34      2.58 o 
 -10  -4   5       14.12       15.51      3.18 o 
  -9  -4   5        1.16        1.35      0.69 o 
  -8  -4   5        8.10        9.48      0.94 o 
  -7  -4   5       19.23       22.10      1.50 o 
  -6  -4   5       23.27       26.84      1.36 o 
  -5  -4   5        2.73        4.26      0.66 o 
  -4  -4   5      135.58      135.90      2.06 o 
  -3  -4   5      314.65      309.52      3.44 o 
  -2  -4   5      688.10      638.47      7.21 o 
  -1  -4   5        3.97        3.40      1.17 o 
   0  -4   5      221.57      211.49      5.15 o 
   1  -4   5      888.77      926.74      8.67 o 
   2  -4   5        0.29        0.29      0.31 o 
   3  -4   5       70.44       72.89      1.64 o 
   4  -4   5      136.75      139.17      2.10 o 
   5  -4   5      253.28      263.90      5.50 o 
   6  -4   5       44.05       44.69      2.42 o 
   7  -4   5       25.27       22.10      2.56 o 
   8  -4   5       14.04       14.15      2.02 o 
   9  -4   5        0.45        0.52      1.55 o 
 -11  -3   5        1.97        2.64      1.95 o 
 -10  -3   5        0.09        0.56      1.45 o 
  -9  -3   5       21.40       21.01      1.15 o 
  -8  -3   5        1.87        2.81      0.73 o 
  -7  -3   5       42.20       43.11      3.11 o 
  -6  -3   5      187.99      191.35      5.00 o 
  -5  -3   5        4.86        3.25      0.65 o 
  -4  -3   5       81.11       85.20      1.63 o 
  -3  -3   5      182.92      176.59      2.51 o 
  -2  -3   5      170.20      150.30      2.08 o 
  -1  -3   5      223.35      203.85      1.86 o 
   0  -3   5       69.51       78.74      2.09 o 
   1  -3   5        0.91        3.46      0.57 o 
   2  -3   5      452.20      497.83      7.41 o 
   3  -3   5      201.55      197.68      3.59 o 
   4  -3   5       17.97       15.66      1.16 o 
   5  -3   5      101.14       92.73      2.27 o 
   6  -3   5        0.18        0.30      1.24 o 
   7  -3   5        2.56        2.73      1.42 o 
   8  -3   5        1.65        1.91      1.60 o 
   9  -3   5        0.01        0.36      2.02 o 
 -11  -2   5        0.81        0.81      2.57 o 
 -10  -2   5        1.90        1.89      1.62 o 
  -9  -2   5        7.41        7.24      0.87 o 
  -8  -2   5       25.58       24.86      2.23 o 
  -7  -2   5      152.49      154.00      4.56 o 
  -6  -2   5        0.19       -0.19      0.78 o 
  -5  -2   5       28.58       25.05      1.36 o 
  -4  -2   5        3.15        3.30      0.51 o 
  -3  -2   5      228.35      209.25      2.79 o 
  -2  -2   5       78.71       90.41      1.46 o 
  -1  -2   5       11.74       15.56      0.34 o 
   0  -2   5      937.64      895.46      9.60 o 
   1  -2   5      852.30      858.57      9.46 o 
   2  -2   5       20.31       20.37      1.13 o 
   3  -2   5      122.18      152.65      5.63 o 
   4  -2   5      160.03      159.72      3.26 o 
   5  -2   5      497.49      486.16      6.37 o 
   6  -2   5       63.99       63.44      3.36 o 
   7  -2   5        1.31        1.95      1.42 o 
   8  -2   5       27.43       29.54      2.59 o 
   9  -2   5       21.86       32.54      5.78 o 
 -11  -1   5        7.29        7.61      2.30 o 
 -10  -1   5        0.98        1.15      0.63 o 
  -9  -1   5        5.47        6.51      3.01 o 
  -8  -1   5       54.10       58.46      4.37 o 
  -7  -1   5       27.03       23.79      2.82 o 
  -6  -1   5        4.70        6.89      1.17 o 
  -5  -1   5      396.92      373.22      5.79 o 
  -4  -1   5      375.36      320.18      4.43 o 
  -3  -1   5      439.01      435.73      5.78 o 
  -2  -1   5      471.68      442.67      5.35 o 
  -1  -1   5       32.36       44.18      0.75 o 
   0  -1   5      519.68      533.09      9.08 o 
   1  -1   5      375.64      383.35      5.56 o 
   2  -1   5      375.38      381.91      6.33 o 
   3  -1   5        0.20        2.00      0.81 o 
   4  -1   5       77.44       74.73      1.92 o 
   5  -1   5        2.30        1.32      1.12 o 
   6  -1   5        8.64       11.94      5.24 o 
   7  -1   5        7.05        8.15      3.06 o 
   8  -1   5        2.90        2.78      1.75 o 
   9  -1   5       11.83       16.28      2.54 o 
 -11   0   5        0.30        2.04      3.50 o 
 -10   0   5       17.23       20.78      2.91 o 
  -9   0   5       12.14       11.85      2.23 o 
  -8   0   5       28.23       25.34      2.33 o 
  -7   0   5        5.94        4.18      1.36 o 
  -6   0   5      196.43      198.97      3.53 o 
  -5   0   5       29.17       24.10      1.33 o 
  -4   0   5     1825.08     1814.51     25.99 o 
  -3   0   5        9.02        8.67      0.81 o 
  -2   0   5     5913.08     6859.69    109.49 o 
  -1   0   5      828.50      826.18     10.36 o 
   0   0   5      472.00      455.01      8.01 o 
   1   0   5      383.12      386.79      5.86 o 
   2   0   5     1878.28     1959.22     30.17 o 
   3   0   5      372.38      376.21      4.92 o 
   4   0   5      229.63      258.03      4.22 o 
   5   0   5      202.21      234.39      4.76 o 
   6   0   5       25.56       25.15      3.88 o 
   7   0   5       45.63       42.14      5.15 o 
   8   0   5        0.18       -0.04      1.31 o 
   9   0   5        3.51        2.95      2.18 o 
 -11   1   5        1.53        1.17      2.23 o 
 -10   1   5        7.86        9.52      2.52 o 
  -9   1   5       20.30       21.27      2.52 o 
  -8   1   5       17.52       20.20      2.14 o 
  -7   1   5        2.09        0.78      0.96 o 
  -6   1   5        0.14       -0.19      0.65 o 
  -5   1   5       59.19       73.51      2.03 o 
  -4   1   5      111.41      104.38      1.99 o 
  -3   1   5       45.38       43.42      1.13 o 
  -2   1   5      739.94      747.07      9.71 o 
  -1   1   5       46.53       43.40      1.28 o 
   0   1   5      410.16      398.93      8.55 o 
   1   1   5       37.07       48.14      1.60 o 
   2   1   5      262.43      245.10      4.79 o 
   3   1   5       49.19       77.60      3.00 o 
   4   1   5      102.02      122.92      3.02 o 
   5   1   5       58.61       65.13      3.16 o 
   6   1   5        0.56       -0.87      2.43 o 
   7   1   5      443.43      441.82     16.31 o 
   8   1   5        2.35        4.37      3.79 o 
   9   1   5        0.08       -0.33      2.30 o 
 -11   2   5       13.82       16.02      3.11 o 
 -10   2   5       40.40       43.79      3.59 o 
  -9   2   5       15.91       18.74      2.43 o 
  -8   2   5        7.25        6.10      1.40 o 
  -7   2   5       33.34       31.34      2.33 o 
  -6   2   5       58.93       66.27      1.92 o 
  -5   2   5       24.10       26.80      1.40 o 
  -4   2   5      413.53      464.75      6.49 o 
  -3   2   5       13.27       17.72      0.82 o 
  -2   2   5       75.01       72.49      2.43 o 
  -1   2   5      205.44      204.88      4.27 o 
   0   2   5        6.77        6.62      0.96 o 
   1   2   5      645.31      624.79      9.44 o 
   2   2   5     1169.59     1155.07     18.11 o 
   3   2   5      128.72      142.33      4.22 o 
   4   2   5        3.62        2.43      2.26 o 
   5   2   5        0.48        2.23      2.23 o 
   6   2   5        0.10       -1.26      2.52 o 
   7   2   5        1.89        1.26      4.95 o 
   8   2   5       11.36       11.56      6.89 o 
   9   2   5        0.74        1.07      1.88 o 
 -11   3   5        6.16        2.94      1.36 o 
 -10   3   5       22.70       22.28      3.50 o 
  -9   3   5        0.42       -0.86      1.51 o 
  -8   3   5      108.16      118.71      3.45 o 
  -7   3   5      113.81      125.08      3.15 o 
  -6   3   5        2.02        1.11      1.02 o 
  -5   3   5      117.10      114.31      2.33 o 
  -4   3   5        2.40        2.14      0.62 o 
  -3   3   5       45.60       57.87      1.34 o 
  -2   3   5      189.34      179.09      2.71 o 
  -1   3   5       38.19       33.46      1.51 o 
   0   3   5       36.79       34.56      1.31 o 
   1   3   5      262.66      284.68      7.72 o 
   2   3   5        1.82        4.10      1.21 o 
   3   3   5      210.36      185.08      4.46 o 
   4   3   5        8.84       13.31      2.67 o 
   5   3   5        0.36       -0.13      0.53 o 
   6   3   5        0.95        0.58      3.88 o 
   7   3   5      108.22      116.23      7.67 o 
   8   3   5        0.49        0.49      3.20 o 
   9   3   5        0.10       -2.62      3.88 o 
 -11   4   5        0.04        0.16      1.20 o 
 -10   4   5        1.34        1.57      1.04 o 
  -9   4   5       24.92       29.65      2.17 o 
  -8   4   5        0.25        0.34      1.31 o 
  -7   4   5       29.63       27.41      1.98 o 
  -6   4   5        1.04        0.97      0.86 o 
  -5   4   5       87.22       76.38      1.92 o 
  -4   4   5       24.68       18.38      1.20 o 
  -3   4   5       27.78       29.85      1.09 o 
  -2   4   5        0.95       -0.04      0.47 o 
  -1   4   5      187.76      179.71      3.43 o 
   0   4   5      121.30      125.79      5.29 o 
   1   4   5        8.93        8.84      1.19 o 
   2   4   5       28.77       30.44      2.36 o 
   3   4   5      200.58      204.61      4.95 o 
   4   4   5       69.47       63.79      1.49 o 
   5   4   5        4.81        5.51      0.65 o 
   6   4   5        8.37        8.45      3.59 o 
   7   4   5        1.42        2.33      3.40 o 
   8   4   5        2.86        4.76      4.08 o 
   9   4   5        0.92        1.75      3.98 o 
 -10   5   5        5.41        6.29      1.40 o 
  -9   5   5        2.47        2.66      1.05 o 
  -8   5   5        0.68        0.86      1.40 o 
  -7   5   5       36.39       41.13      1.95 o 
  -6   5   5        8.29       10.62      1.46 o 
  -5   5   5        5.49        7.13      0.99 o 
  -4   5   5      383.97      367.85      5.73 o 
  -3   5   5       22.09       19.45      1.27 o 
  -2   5   5     1391.24     1452.45     32.38 o 
  -1   5   5      114.38      111.23      2.70 o 
   0   5   5      288.75      291.90      5.78 o 
   1   5   5       34.41       34.44      1.84 o 
   2   5   5      724.49      752.69     21.22 o 
   3   5   5      358.15      323.07      5.20 o 
   4   5   5      905.34      895.83     15.60 o 
   5   5   5       45.44       37.10      2.15 o 
   6   5   5        1.83        1.46      2.91 o 
   7   5   5       19.77       21.85      4.56 o 
   8   5   5        6.15        9.03      4.56 o 
 -10   6   5        1.71        0.90      1.27 o 
  -9   6   5        5.95        7.77      1.31 o 
  -8   6   5        1.69        1.14      0.93 o 
  -7   6   5       51.77       51.70      2.22 o 
  -6   6   5        9.28       11.86      1.34 o 
  -5   6   5       28.33       26.81      1.46 o 
  -4   6   5        2.55        1.51      0.82 o 
  -3   6   5        1.84        4.02      0.82 o 
  -2   6   5        1.51        1.20      0.72 o 
  -1   6   5        1.21        2.54      0.88 o 
   0   6   5      180.52      189.15      3.83 o 
   1   6   5        9.19        9.32      1.75 o 
   2   6   5        0.62        0.86      0.83 o 
   3   6   5        7.12        8.45      1.30 o 
   4   6   5       83.43       78.76      4.01 o 
   5   6   5        1.58        2.44      1.10 o 
   6   6   5       10.40        9.92      2.72 o 
   7   6   5        8.94       10.68      3.98 o 
   8   6   5        0.56        1.07      5.73 o 
  -9   7   5       31.57       37.21      2.55 o 
  -8   7   5       50.48       55.30      2.18 o 
  -7   7   5        2.14        2.39      1.15 o 
  -6   7   5       56.64       58.77      1.97 o 
  -5   7   5       53.29       53.93      3.19 o 
  -4   7   5      175.89      178.60      5.83 o 
  -3   7   5        2.34        2.32      0.86 o 
  -2   7   5       36.45       39.96      1.58 o 
  -1   7   5       19.47       22.28      2.10 o 
   0   7   5      240.27      231.35      4.59 o 
   1   7   5        0.96        0.67      0.79 o 
   2   7   5       12.79       11.22      1.28 o 
   3   7   5        2.94        2.61      0.95 o 
   4   7   5       98.59       96.35      2.67 o 
   5   7   5       11.79       11.23      1.39 o 
   6   7   5        4.82        3.51      3.69 o 
   7   7   5        4.63        3.98      5.83 o 
  -9   8   5        4.92        3.21      1.53 o 
  -8   8   5        1.27        1.42      1.53 o 
  -7   8   5       16.39       17.63      1.56 o 
  -6   8   5        0.09        0.18      1.17 o 
  -5   8   5       21.24       20.05      2.19 o 
  -4   8   5       44.73       40.77      1.93 o 
  -3   8   5        0.54        0.91      0.79 o 
  -2   8   5       12.70       10.97      1.16 o 
  -1   8   5        1.26        0.55      0.86 o 
   0   8   5      125.07      109.09      3.97 o 
   1   8   5      171.52      172.60      3.44 o 
   2   8   5        4.62        4.68      1.11 o 
   3   8   5        1.61        2.31      0.99 o 
   4   8   5        0.55        0.13      0.98 o 
   5   8   5        3.37        3.04      0.96 o 
   6   8   5        2.42        1.72      2.21 o 
  -8   9   5        0.06       -0.20      1.11 o 
  -7   9   5        9.75       11.64      1.46 o 
  -6   9   5        1.16        0.60      1.10 o 
  -5   9   5      263.57      271.63      5.86 o 
  -4   9   5       18.99       19.48      1.75 o 
  -3   9   5       12.69       14.04      2.23 o 
  -2   9   5        6.65        5.40      1.15 o 
  -1   9   5      367.97      349.88      6.21 o 
   0   9   5       30.92       28.97      1.64 o 
   1   9   5       17.97       17.10      1.45 o 
   2   9   5        7.40        7.88      1.45 o 
   3   9   5       48.36       50.22      2.47 o 
   4   9   5        4.68        5.19      1.82 o 
   5   9   5        5.61        4.78      1.87 o 
   6   9   5        4.85        2.21      3.18 o 
  -7  10   5        5.62        3.83      1.71 o 
  -6  10   5        0.19        0.24      1.05 o 
  -5  10   5        6.14        3.51      1.55 o 
  -4  10   5       14.96       15.38      1.58 o 
  -3  10   5       18.12       16.57      2.27 o 
  -2  10   5       35.12       38.23      2.21 o 
  -1  10   5       18.80       17.66      4.94 o 
   0  10   5        6.49        5.15      1.85 o 
   1  10   5        0.28        0.27      1.19 o 
   2  10   5        4.28        3.45      1.34 o 
   3  10   5       29.34       33.61      2.33 o 
   4  10   5        7.88        8.58      3.29 o 
  -6  11   5        0.42        1.79      1.17 o 
  -5  11   5        2.50        1.20      1.18 o 
  -4  11   5        7.59        7.47      2.43 o 
  -3  11   5        6.58        5.55      1.92 o 
  -2  11   5        0.59        0.31      0.98 o 
  -1  11   5       40.65       42.95      2.50 o 
   0  11   5        6.40        3.83      2.62 o 
   1  11   5        2.61        2.63      1.23 o 
   2  11   5        0.35       -0.27      1.12 o 
   3  11   5        0.11        0.51      1.07 o 
  -3  12   5        2.14        0.76      1.14 o 
  -2  12   5        3.64        1.80      1.68 o 
  -1  12   5        0.46        1.22      1.20 o 
   0  12   5        3.27        2.72      1.30 o 
   1  12   5        1.80        0.63      1.35 o 
  -3 -12   6       27.62       37.87      4.18 o 
  -2 -12   6        8.12        6.89      6.21 o 
  -1 -12   6        0.00       -0.41      1.64 o 
   0 -12   6        6.12        3.74      3.30 o 
   1 -12   6        6.84        8.58      2.82 o 
   2 -12   6        7.89       12.33      3.79 o 
  -5 -11   6        5.81        4.66      2.43 o 
  -4 -11   6        1.22        2.52      2.33 o 
  -3 -11   6        0.02       -2.14      2.33 o 
  -2 -11   6       14.58       17.97      2.54 o 
  -1 -11   6        9.86       16.90      2.44 o 
   0 -11   6        0.00       -0.47      1.91 o 
   1 -11   6       10.34       13.97      2.78 o 
   2 -11   6        0.31       -0.07      1.34 o 
   3 -11   6        0.47        0.36      1.48 o 
   4 -11   6        0.07        0.39      2.14 o 
  -7 -10   6        0.32        2.14      1.84 o 
  -6 -10   6        2.02        2.91      3.11 o 
  -5 -10   6        0.13       -0.78      1.84 o 
  -4 -10   6       42.75       45.06      3.69 o 
  -3 -10   6       27.00       28.65      3.30 o 
  -2 -10   6        4.91        2.58      2.82 o 
  -1 -10   6        0.26        0.60      1.48 o 
   0 -10   6       22.53        5.15      4.27 o 
   1 -10   6        2.31        1.80      1.58 o 
   2 -10   6        7.92        7.87      1.92 o 
   3 -10   6       27.18       28.84      2.44 o 
   4 -10   6        1.15        0.74      1.37 o 
   5 -10   6        2.44       -0.97      3.40 o 
  -8  -9   6        1.43        0.67      1.10 o 
  -7  -9   6        7.86        6.68      1.04 o 
  -6  -9   6        0.18        0.43      0.68 o 
  -5  -9   6        4.33        4.08      0.73 o 
  -4  -9   6        8.44        9.25      0.57 o 
  -3  -9   6        6.60        6.82      0.23 o 
  -2  -9   6        6.38        5.79      1.78 o 
  -1  -9   6        0.21        1.00      1.48 o 
   0  -9   6        7.02        8.39      2.23 o 
   1  -9   6      126.72      140.41      4.19 o 
   2  -9   6       15.30       13.69      0.74 o 
   3  -9   6       63.01       62.33      1.89 o 
   4  -9   6        2.33        1.38      0.55 o 
   5  -9   6        0.78        0.85      0.64 o 
   6  -9   6        1.95        2.34      1.16 o 
  -8  -8   6       17.32       19.42      1.94 o 
  -7  -8   6        1.12        0.39      0.70 o 
  -6  -8   6        1.84        1.57      0.77 o 
  -5  -8   6       69.25       70.66      1.52 o 
  -4  -8   6        4.13        3.04      0.79 o 
  -3  -8   6        0.20        0.32      0.16 o 
  -2  -8   6       31.34       28.26      3.20 o 
  -1  -8   6      390.49      413.18      8.16 o 
   0  -8   6      586.17      603.47     16.07 o 
   1  -8   6        0.25        0.75      1.27 o 
   2  -8   6      407.09      393.95      4.83 o 
   3  -8   6       13.53       11.74      0.86 o 
   4  -8   6        9.36        5.41      0.67 o 
   5  -8   6        1.37        1.58      0.63 o 
   6  -8   6        1.22        1.22      0.76 o 
   7  -8   6        0.09        0.34      0.81 o 
  -9  -7   6        5.74        4.86      1.06 o 
  -8  -7   6        0.04       -0.08      0.87 o 
  -7  -7   6       16.19       15.28      1.33 o 
  -6  -7   6       20.33       18.91      1.12 o 
  -5  -7   6       23.11       25.22      1.50 o 
  -4  -7   6        9.37        9.71      0.73 o 
  -3  -7   6       22.00       23.54      0.46 o 
  -2  -7   6        4.70        1.55      1.65 o 
  -1  -7   6        8.73        9.22      1.51 o 
   0  -7   6       16.26       19.38      1.68 o 
   1  -7   6       34.28       34.64      1.89 o 
   2  -7   6       47.38       46.97      0.95 o 
   3  -7   6        0.35        0.52      0.49 o 
   4  -7   6       12.41       13.15      1.71 o 
   5  -7   6        0.97        0.65      0.60 o 
   6  -7   6        2.18        1.65      2.14 o 
   7  -7   6        7.29       11.88      1.48 o 
 -10  -6   6       19.30       17.96      4.76 o 
  -9  -6   6       44.33       45.26      1.91 o 
  -8  -6   6        5.46        5.01      0.98 o 
  -7  -6   6        0.24        0.55      0.75 o 
  -6  -6   6       46.35       52.14      2.17 o 
  -5  -6   6       32.15       32.08      1.07 o 
  -4  -6   6        8.69       11.56      1.40 o 
  -3  -6   6        0.82        0.69      0.27 o 
  -2  -6   6      199.18      206.25      5.73 o 
  -1  -6   6       18.01       14.18      1.94 o 
   0  -6   6      173.38      166.58      3.57 o 
   1  -6   6       89.50       83.59      2.44 o 
   2  -6   6        2.29        2.08      0.40 o 
   3  -6   6      118.55      110.98      1.74 o 
   4  -6   6       56.00       51.78      1.39 o 
   5  -6   6       69.49       69.76      2.50 o 
   6  -6   6       47.38       46.90      1.96 o 
   7  -6   6        6.73        5.58      1.38 o 
   8  -6   6        0.87        1.34      1.47 o 
 -10  -5   6        0.40        0.10      1.37 o 
  -9  -5   6       31.15       31.94      2.04 o 
  -8  -5   6        9.16        9.70      1.25 o 
  -7  -5   6        3.84        3.01      0.82 o 
  -6  -5   6       16.16       19.75      1.22 o 
  -5  -5   6       60.85       56.28      1.57 o 
  -4  -5   6        3.57        2.91      0.51 o 
  -3  -5   6       58.30       68.13      1.11 o 
  -2  -5   6      206.54      235.28      7.38 o 
  -1  -5   6       19.86       20.59      1.84 o 
   0  -5   6      432.29      438.51     11.26 o 
   1  -5   6       10.50       13.95      0.51 o 
   2  -5   6        2.32        2.53      0.47 o 
   3  -5   6        0.52        0.87      0.56 o 
   4  -5   6       57.52       58.32      2.82 o 
   5  -5   6        0.37        0.09      0.53 o 
   6  -5   6       23.83       28.37      1.77 o 
   7  -5   6        0.25       -0.55      1.70 o 
   8  -5   6        3.06        4.88      1.62 o 
 -10  -4   6        0.11        0.31      1.27 o 
  -9  -4   6        0.00       -0.22      0.64 o 
  -8  -4   6       37.99       40.90      1.72 o 
  -7  -4   6        2.51        2.26      0.73 o 
  -6  -4   6        0.02       -0.08      0.53 o 
  -5  -4   6       36.70       45.31      1.47 o 
  -4  -4   6       29.97       35.57      1.01 o 
  -3  -4   6       41.23       37.73      1.01 o 
  -2  -4   6      149.45      160.77      2.94 o 
  -1  -4   6       68.26       95.84      3.30 o 
   0  -4   6       11.12       10.00      1.55 o 
   1  -4   6      126.10      136.17      1.58 o 
   2  -4   6       98.76       99.47      1.61 o 
   3  -4   6        0.26        0.27      0.35 o 
   4  -4   6        5.36        5.45      0.79 o 
   5  -4   6      538.83      543.20      9.58 o 
   6  -4   6        0.10       -0.27      0.64 o 
   7  -4   6        0.81        0.81      1.26 o 
   8  -4   6        1.63        0.52      1.77 o 
   9  -4   6        0.46       -0.14      1.37 o 
 -11  -3   6        0.03       -0.34      1.55 o 
 -10  -3   6       11.50       10.60      1.07 o 
  -9  -3   6        1.28        1.59      0.74 o 
  -8  -3   6        2.02        2.67      0.87 o 
  -7  -3   6        2.16        2.36      0.79 o 
  -6  -3   6      145.28      140.25      5.34 o 
  -5  -3   6      292.80      284.41      5.92 o 
  -4  -3   6       70.12       73.70      1.75 o 
  -3  -3   6       68.79       64.38      1.06 o 
  -2  -3   6      144.30      132.69      1.77 o 
  -1  -3   6        9.05       11.04      0.33 o 
   0  -3   6      795.47      830.75      8.72 o 
   1  -3   6      539.39      600.69      8.61 o 
   2  -3   6       52.80       53.39      1.96 o 
   3  -3   6        4.04        4.21      0.79 o 
   4  -3   6     1111.16     1121.53     18.52 o 
   5  -3   6       73.15       70.22      2.14 o 
   6  -3   6      212.68      211.96      4.28 o 
   7  -3   6       22.69       24.69      2.07 o 
   8  -3   6       35.82       38.51      4.01 o 
   9  -3   6        4.75        5.74      2.02 o 
 -11  -2   6        0.05        1.05      1.72 o 
 -10  -2   6        0.57        1.13      0.70 o 
  -9  -2   6        7.95        7.38      1.00 o 
  -8  -2   6       13.23       11.07      1.84 o 
  -7  -2   6        6.71        7.77      1.46 o 
  -6  -2   6        0.75        1.07      0.87 o 
  -5  -2   6       10.16        9.12      0.75 o 
  -4  -2   6     1189.29     1264.71     17.20 o 
  -3  -2   6       21.03       14.71      0.73 o 
  -2  -2   6      360.07      359.71      4.36 o 
  -1  -2   6        0.07        2.29      0.35 o 
   0  -2   6      154.41      163.26      2.37 o 
   1  -2   6        0.13        0.13      0.41 o 
   2  -2   6      209.73      205.94      5.34 o 
   3  -2   6      541.69      581.45     13.50 o 
   4  -2   6        0.85        1.32      0.97 o 
   5  -2   6        0.25        0.22      0.56 o 
   6  -2   6        9.67        9.19      0.77 o 
   7  -2   6        0.56       -0.26      1.17 o 
   8  -2   6        0.54        1.45      2.19 o 
   9  -2   6        0.85        1.32      1.82 o 
 -11  -1   6        4.77        5.73      2.33 o 
 -10  -1   6        6.24        6.89      3.50 o 
  -9  -1   6       44.97       47.68      4.56 o 
  -8  -1   6        0.95        1.07      2.14 o 
  -7  -1   6      163.57      156.92      4.47 o 
  -6  -1   6       25.23       28.57      1.23 o 
  -5  -1   6       74.39       63.54      1.78 o 
  -4  -1   6      507.55      540.08      7.28 o 
  -3  -1   6       63.58       69.90      1.65 o 
  -2  -1   6      975.60      976.42     12.12 o 
  -1  -1   6      168.45      155.56      2.36 o 
   0  -1   6      212.46      178.48      3.69 o 
   1  -1   6      228.79      252.41      4.69 o 
   2  -1   6        8.84       10.22      1.28 o 
   3  -1   6      644.92      426.02    132.59 o 
   4  -1   6       67.09       67.43      1.80 o 
   5  -1   6      128.53      129.24      2.66 o 
   6  -1   6       74.88       65.88      3.88 o 
   7  -1   6       46.13       51.03      2.84 o 
   8  -1   6        0.25        0.47      1.99 o 
   9  -1   6        7.85        8.55      3.12 o 
 -11   0   6        1.13        1.17      2.04 o 
 -10   0   6       21.86       24.96      3.01 o 
  -9   0   6        0.00        0.87      1.46 o 
  -8   0   6        8.47        7.19      1.75 o 
  -7   0   6        0.64        0.76      1.02 o 
  -6   0   6        0.12        0.77      0.84 o 
  -5   0   6        4.23        6.78      0.86 o 
  -4   0   6     3869.01     4385.78     68.64 o 
  -3   0   6        3.32        2.16      0.66 o 
  -2   0   6      252.71      205.54      7.72 o 
  -1   0   6        3.54        7.50      0.68 o 
   0   0   6      135.47      150.20      2.54 o 
   1   0   6       12.89        9.55      1.05 o 
   2   0   6      858.81      858.77     14.02 o 
   3   0   6      194.62      203.85      4.36 o 
   4   0   6       19.78       19.94      1.55 o 
   5   0   6       49.95       52.43      1.21 o 
   6   0   6       13.67       10.49      3.40 o 
   7   0   6       23.34       15.34      4.18 o 
   8   0   6       18.40       19.30      2.54 o 
   9   0   6        0.77        0.51      1.81 o 
 -11   1   6       26.25       35.35      3.69 o 
 -10   1   6        9.36        9.90      2.43 o 
  -9   1   6       19.79       19.42      2.43 o 
  -8   1   6        7.23        7.16      1.28 o 
  -7   1   6       23.11       25.83      1.51 o 
  -6   1   6       81.76       83.85      2.33 o 
  -5   1   6      150.45      181.85      3.19 o 
  -4   1   6     1188.69     1248.61     17.61 o 
  -3   1   6       39.73       47.77      9.42 o 
  -2   1   6     1015.21      971.91     13.08 o 
  -1   1   6        2.06        0.40      0.47 o 
   0   1   6        3.48        3.63      0.72 o 
   1   1   6     2382.14     2376.29     37.20 o 
   2   1   6      218.98      214.30      4.97 o 
   3   1   6        9.75       18.16      2.08 o 
   4   1   6        2.55        1.44      0.47 o 
   5   1   6       14.69       12.48      1.21 o 
   6   1   6        9.40        5.92      3.40 o 
   7   1   6       29.35       23.11      4.56 o 
   8   1   6        0.39       -0.19      4.27 o 
   9   1   6        0.00       -1.98      2.07 o 
 -11   2   6        7.71        9.90      2.82 o 
 -10   2   6        0.80        0.87      1.84 o 
  -9   2   6        0.39        1.24      1.56 o 
  -8   2   6        0.57        0.46      1.02 o 
  -7   2   6      278.54      298.81      5.63 o 
  -6   2   6       71.87       71.65      2.28 o 
  -5   2   6      107.28      123.05      3.06 o 
  -4   2   6      612.08      631.45      9.37 o 
  -3   2   6      277.20      285.21      4.33 o 
  -2   2   6        0.48       -0.19      0.44 o 
  -1   2   6      160.23      134.32      2.35 o 
   0   2   6      456.87      497.00      9.13 o 
   1   2   6     1265.61     1248.15     21.70 o 
   2   2   6       40.75       46.78      4.42 o 
   3   2   6       18.51       19.73      2.11 o 
   4   2   6       17.35       16.20      2.02 o 
   5   2   6       11.93       13.32      3.54 o 
   6   2   6      166.25      160.51     11.17 o 
   7   2   6        0.34       -0.19      2.62 o 
   8   2   6        8.89        6.99      4.18 o 
   9   2   6        1.18        2.02      2.19 o 
 -11   3   6        0.00       -0.33      0.92 o 
 -10   3   6        6.19        6.41      2.23 o 
  -9   3   6        6.96        7.16      5.19 o 
  -8   3   6       45.05       51.86      3.58 o 
  -7   3   6      144.73      142.30      3.46 o 
  -6   3   6       59.28       62.11      1.99 o 
  -5   3   6       12.14       14.30      1.26 o 
  -4   3   6       33.75       33.32      1.17 o 
  -3   3   6       20.56       24.64      0.99 o 
  -2   3   6      115.46       99.71      1.91 o 
  -1   3   6       77.68       61.63      1.99 o 
   0   3   6      582.22      599.22     11.94 o 
   1   3   6       31.51       33.67      1.65 o 
   2   3   6       65.54       77.64      2.68 o 
   3   3   6        6.12       10.50      1.73 o 
   4   3   6       10.78       13.48      2.36 o 
   5   3   6      120.54      117.18      3.16 o 
   6   3   6        1.47        0.00      2.14 o 
   7   3   6        8.97        9.71      4.08 o 
   8   3   6        0.19       -0.58      3.20 o 
 -11   4   6        0.13       -0.70      1.37 o 
 -10   4   6        0.22        0.26      1.26 o 
  -9   4   6        5.85        7.19      1.60 o 
  -8   4   6        4.09        3.58      1.33 o 
  -7   4   6       64.38       68.14      2.36 o 
  -6   4   6        0.22        0.68      0.99 o 
  -5   4   6       44.71       47.71      1.90 o 
  -4   4   6      151.10      144.97      2.71 o 
  -3   4   6       16.27       15.84      1.19 o 
  -2   4   6      487.75      460.67      7.47 o 
  -1   4   6      414.35      416.39      6.40 o 
   0   4   6        8.05        8.15      1.11 o 
   1   4   6      148.46      159.88      4.15 o 
   2   4   6       49.36       43.29      3.84 o 
   3   4   6       81.98       86.53      3.31 o 
   4   4   6       72.94       63.04      3.43 o 
   5   4   6      103.00       99.92      7.96 o 
   6   4   6        6.62        9.42      3.59 o 
   7   4   6        1.22        0.29      2.62 o 
   8   4   6        0.51       -0.10      4.56 o 
 -10   5   6        1.11        0.06      0.99 o 
  -9   5   6        2.06        2.50      1.42 o 
  -8   5   6        1.67        2.00      1.26 o 
  -7   5   6        0.08       -0.63      0.98 o 
  -6   5   6       11.92       10.23      1.53 o 
  -5   5   6        3.78        3.63      1.15 o 
  -4   5   6       32.21       30.75      1.67 o 
  -3   5   6      261.65      252.37      4.21 o 
  -2   5   6       31.86       33.49      1.54 o 
  -1   5   6        2.87        4.50      0.97 o 
   0   5   6       36.19       29.89      1.84 o 
   1   5   6      134.40      133.76      3.47 o 
   2   5   6      125.80      115.96      3.56 o 
   3   5   6       72.00       70.29      3.69 o 
   4   5   6       44.01       48.21      1.64 o 
   5   5   6       24.66       24.06      1.68 o 
   6   5   6       26.42       24.74      3.34 o 
   7   5   6        0.56        0.49      3.01 o 
   8   5   6        0.94        2.72      3.98 o 
 -10   6   6        1.77        1.32      1.20 o 
  -9   6   6        2.45        1.43      1.36 o 
  -8   6   6        4.81        5.38      1.40 o 
  -7   6   6       68.70       74.75      3.13 o 
  -6   6   6        9.22       11.08      1.34 o 
  -5   6   6        6.16        5.60      1.10 o 
  -4   6   6        9.11       13.87      1.86 o 
  -3   6   6        3.00        2.31      0.84 o 
  -2   6   6        0.97        2.57      0.90 o 
  -1   6   6      261.84      275.00      7.43 o 
   0   6   6        5.99        4.76      1.16 o 
   1   6   6       43.87       44.57      2.21 o 
   2   6   6        9.05        8.97      2.76 o 
   3   6   6      980.52      986.45     21.53 o 
   4   6   6       14.25       15.27      1.18 o 
   5   6   6        2.16        2.41      1.02 o 
   6   6   6       26.41       34.52      4.55 o 
   7   6   6       12.37       18.16      4.66 o 
  -9   7   6        0.04        0.83      1.54 o 
  -8   7   6        0.29        0.99      1.06 o 
  -7   7   6        2.84        1.83      1.25 o 
  -6   7   6       33.94       37.54      2.46 o 
  -5   7   6       43.96       38.58      1.99 o 
  -4   7   6       16.43       18.22      1.42 o 
  -3   7   6        5.92        7.16      1.09 o 
  -2   7   6       63.65       63.91      2.10 o 
  -1   7   6       58.66       60.95      2.81 o 
   0   7   6      125.02      117.64      3.50 o 
   1   7   6        2.88        2.82      1.22 o 
   2   7   6      179.89      190.01      4.11 o 
   3   7   6        0.36       -0.06      0.95 o 
   4   7   6        1.25        3.12      0.95 o 
   5   7   6        0.55        0.88      0.72 o 
   6   7   6        0.00        1.06      2.26 o 
   7   7   6        0.00       -0.19      2.91 o 
  -9   8   6        0.86        0.12      1.04 o 
  -8   8   6       40.51       44.55      2.22 o 
  -7   8   6        0.74        0.56      1.02 o 
  -6   8   6       75.65       73.70      3.27 o 
  -5   8   6      188.81      209.60      4.20 o 
  -4   8   6       13.74       14.28      4.16 o 
  -3   8   6        9.69        7.66      2.20 o 
  -2   8   6       13.42       12.54      1.67 o 
  -1   8   6      170.67      164.68      3.52 o 
   0   8   6        4.56        2.96      1.34 o 
   1   8   6        7.59        8.75      1.36 o 
   2   8   6       42.55       43.02      2.98 o 
   3   8   6        0.81        1.64      1.26 o 
   4   8   6        0.22        0.53      0.84 o 
   5   8   6        0.00       -0.31      1.03 o 
   6   8   6       14.89        8.39      8.98 o 
  -8   9   6        0.02       -0.52      1.45 o 
  -7   9   6        0.24        1.08      1.10 o 
  -6   9   6        0.17       -0.08      0.98 o 
  -5   9   6        0.01       -0.56      1.21 o 
  -4   9   6        5.39        5.65      1.30 o 
  -3   9   6       15.84       17.15      1.44 o 
  -2   9   6       20.83       20.03      1.85 o 
  -1   9   6        0.03        0.52      0.96 o 
   0   9   6       44.09       47.72      2.06 o 
   1   9   6        1.24        1.52      1.06 o 
   2   9   6        0.14        0.67      1.17 o 
   3   9   6        2.16        0.82      1.35 o 
   4   9   6        0.22        0.50      1.24 o 
   5   9   6        5.10        4.06      2.13 o 
  -7  10   6        0.04        0.53      1.13 o 
  -6  10   6        0.72        0.33      1.32 o 
  -5  10   6        4.19        3.29      1.24 o 
  -4  10   6        6.31        8.13      1.41 o 
  -3  10   6        0.68        0.67      1.27 o 
  -2  10   6       12.47       13.33      4.46 o 
  -1  10   6        4.18        2.50      1.82 o 
   0  10   6       47.22       43.44      2.44 o 
   1  10   6       14.46       11.78      6.25 o 
   2  10   6        2.59        1.30      1.20 o 
   3  10   6        0.02       -0.63      1.22 o 
   4  10   6       15.34       20.83      2.41 o 
  -5  11   6        0.32       -0.55      1.51 o 
  -4  11   6        0.33        0.41      1.10 o 
  -3  11   6        0.27        0.55      1.06 o 
  -2  11   6       25.37       28.03      2.34 o 
  -1  11   6        0.73        0.07      0.99 o 
   0  11   6        4.17        2.58      1.25 o 
   1  11   6        2.20        2.18      1.29 o 
   2  11   6        0.37        1.40      1.20 o 
  -2  12   6        0.11       -0.58      1.17 o 
  -1  12   6        1.77        1.11      1.22 o 
  -2 -12   7        0.21        0.87      2.52 o 
  -1 -12   7        7.36        7.96      3.30 o 
   0 -12   7        1.52        0.91      2.26 o 
   1 -12   7       10.94       13.35      2.74 o 
  -5 -11   7        0.30        0.29      3.01 o 
  -4 -11   7        1.95        2.43      2.43 o 
  -3 -11   7        3.63        3.20      2.62 o 
  -2 -11   7       16.13       23.79      3.59 o 
  -1 -11   7        2.80       -0.49      3.59 o 
   0 -11   7        1.16        1.67      1.89 o 
   1 -11   7        4.78        4.50      2.09 o 
   2 -11   7        1.24        1.36      2.10 o 
   3 -11   7       12.40       19.00      2.57 o 
  -6 -10   7        4.10        3.20      2.14 o 
  -5 -10   7        1.00        2.23      3.50 o 
  -4 -10   7        0.00       -0.10      1.65 o 
  -3 -10   7        3.16        2.04      2.23 o 
  -2 -10   7       10.61        5.15      4.18 o 
  -1 -10   7       24.93       20.59      3.30 o 
   0 -10   7        8.86        9.66      2.16 o 
   1 -10   7        1.17        2.49      1.68 o 
   2 -10   7        2.54        2.53      1.71 o 
   3 -10   7        1.44        2.99      2.12 o 
   4 -10   7        0.81        0.75      1.48 o 
   5 -10   7        1.22       -0.68      2.23 o 
  -7  -9   7       13.41       12.62      1.60 o 
  -6  -9   7        6.74        6.28      1.94 o 
  -5  -9   7       15.09       14.11      1.11 o 
  -4  -9   7       14.41       11.19      2.03 o 
  -3  -9   7       35.87       36.32      5.44 o 
  -2  -9   7        3.88        4.08      3.88 o 
  -1  -9   7        1.05        2.04      2.23 o 
   0  -9   7        8.37        9.69      1.99 o 
   1  -9   7        0.26        0.11      1.38 o 
   2  -9   7       36.69       39.08      2.68 o 
   3  -9   7       17.03       17.00      2.16 o 
   4  -9   7        0.07        0.40      1.47 o 
   5  -9   7        0.00       -0.39      1.55 o 
  -8  -8   7        1.86        1.97      0.92 o 
  -7  -8   7       47.94       47.03      2.51 o 
  -6  -8   7        9.90        9.91      1.01 o 
  -5  -8   7        0.16       -0.05      0.61 o 
  -4  -8   7       24.88       23.85      0.68 o 
  -3  -8   7       27.27       31.56      4.95 o 
  -2  -8   7      269.74      281.69     11.26 o 
  -1  -8   7       13.47       10.10      2.82 o 
   0  -8   7      110.47      109.63      5.15 o 
   1  -8   7       30.07       34.71      3.40 o 
   2  -8   7        6.33        4.61      1.60 o 
   3  -8   7       33.74       32.62      1.61 o 
   4  -8   7       33.47       34.16      1.10 o 
   5  -8   7        3.60        3.43      0.89 o 
   6  -8   7        0.07        0.37      0.73 o 
  -9  -7   7       20.91       20.17      1.60 o 
  -8  -7   7       11.47       12.94      2.28 o 
  -7  -7   7        9.19       10.00      0.95 o 
  -6  -7   7       58.07       65.97      1.84 o 
  -5  -7   7       10.61       10.25      0.90 o 
  -4  -7   7        3.66        3.42      0.44 o 
  -3  -7   7        0.07        0.49      1.55 o 
  -2  -7   7      241.57      255.57      9.32 o 
  -1  -7   7      101.71      100.11      4.47 o 
   0  -7   7        0.20       -0.10      1.36 o 
   1  -7   7       22.27       26.90      2.62 o 
   2  -7   7       94.17       86.60      3.51 o 
   3  -7   7       66.80       58.33      1.15 o 
   4  -7   7        6.06        6.44      0.69 o 
   5  -7   7        0.01        0.46      0.73 o 
   6  -7   7        5.94        0.72      1.86 o 
   7  -7   7        4.99        5.50      1.84 o 
 -10  -6   7        0.49        0.83      1.91 o 
  -9  -6   7        1.64        1.72      0.95 o 
  -8  -6   7        8.35        9.35      1.04 o 
  -7  -6   7       42.95       47.71      1.68 o 
  -6  -6   7        3.19        2.37      0.67 o 
  -5  -6   7        0.39        0.09      0.40 o 
  -4  -6   7       79.49       79.88      1.47 o 
  -3  -6   7       64.92       60.80      2.56 o 
  -2  -6   7      205.49      213.72      6.31 o 
  -1  -6   7        8.10       12.04      1.94 o 
   0  -6   7       33.80       30.39      2.33 o 
   1  -6   7       21.31       22.92      2.23 o 
   2  -6   7       18.62       19.69      0.67 o 
   3  -6   7       45.46       46.05      1.43 o 
   4  -6   7        6.04        5.85      0.80 o 
   5  -6   7        2.11        1.95      1.69 o 
   6  -6   7        1.10        1.18      0.90 o 
   7  -6   7        5.26        7.96      2.16 o 
 -10  -5   7       11.05       10.24      1.96 o 
  -9  -5   7        0.38        0.20      1.05 o 
  -8  -5   7       33.85       34.96      1.96 o 
  -7  -5   7        0.51        1.22      0.84 o 
  -6  -5   7        6.96        8.69      0.81 o 
  -5  -5   7       25.88       26.80      1.16 o 
  -4  -5   7        0.88        0.80      0.36 o 
  -3  -5   7       34.49       35.00      1.13 o 
  -2  -5   7        0.01       -0.10      1.07 o 
  -1  -5   7        0.11        0.78      1.26 o 
   0  -5   7      162.14      187.21      5.34 o 
   1  -5   7      296.36      292.25      4.10 o 
   2  -5   7        1.13        1.08      0.36 o 
   3  -5   7       64.79       61.09      1.60 o 
   4  -5   7       31.09       31.47      1.70 o 
   5  -5   7        0.30        0.61      0.80 o 
   6  -5   7        2.93        2.11      1.72 o 
   7  -5   7        0.00       -0.06      1.01 o 
   8  -5   7       13.46       11.59      2.64 o 
 -10  -4   7        0.75        0.68      0.94 o 
  -9  -4   7        0.52        0.62      0.80 o 
  -8  -4   7        0.24        0.42      0.67 o 
  -7  -4   7        7.64        5.69      1.55 o 
  -6  -4   7       24.57       25.65      1.17 o 
  -5  -4   7       65.00       59.06      1.53 o 
  -4  -4   7      109.36      103.06      2.14 o 
  -3  -4   7       30.20       29.54      0.92 o 
  -2  -4   7      175.16      187.81      3.01 o 
  -1  -4   7      688.77      700.98     15.34 o 
   0  -4   7        8.88        9.07      0.66 o 
   1  -4   7        3.31        3.26      0.31 o 
   2  -4   7       24.99       27.79      0.88 o 
   3  -4   7       68.79       58.03      5.80 o 
   4  -4   7       13.65       14.71      1.68 o 
   5  -4   7       66.47       62.96      2.33 o 
   6  -4   7        9.77       15.41      1.31 o 
   7  -4   7        1.19        0.52      1.19 o 
   8  -4   7        0.15        0.70      1.36 o 
 -11  -3   7        6.37        2.38      3.50 o 
 -10  -3   7        0.06       -0.47      0.72 o 
  -9  -3   7        0.05        0.08      0.65 o 
  -8  -3   7        3.16        2.67      0.88 o 
  -7  -3   7       34.13       40.88      3.11 o 
  -6  -3   7        0.00        0.97      0.87 o 
  -5  -3   7       66.35       66.03      1.94 o 
  -4  -3   7       14.95       13.49      0.70 o 
  -3  -3   7       15.29       14.57      0.58 o 
  -2  -3   7      237.09      219.44      4.95 o 
  -1  -3   7        1.59        1.69      0.32 o 
   0  -3   7      662.68      657.57     10.78 o 
   1  -3   7        1.04        5.30      0.78 o 
   2  -3   7       65.06       72.17      1.82 o 
   3  -3   7       20.03       21.30      1.28 o 
   4  -3   7     1324.24     1309.62     32.24 o 
   5  -3   7        0.77        1.91      0.77 o 
   6  -3   7       20.11       21.71      1.15 o 
   7  -3   7       10.62       11.80      1.90 o 
   8  -3   7        8.22        9.34      2.18 o 
 -11  -2   7        2.17        3.01      1.82 o 
 -10  -2   7        8.40       11.17      1.22 o 
  -9  -2   7        0.03        0.10      1.17 o 
  -8  -2   7       11.89       12.23      1.84 o 
  -7  -2   7       62.25       67.19      2.72 o 
  -6  -2   7        6.52        6.51      1.07 o 
  -5  -2   7      226.37      238.59      3.87 o 
  -4  -2   7        2.89        3.47      0.60 o 
  -3  -2   7       15.96       21.76      0.74 o 
  -2  -2   7      269.66      314.13      4.03 o 
  -1  -2   7       30.57       17.56      0.61 o 
   0  -2   7       86.81       89.15      1.49 o 
   1  -2   7       31.49       29.48      0.91 o 
   2  -2   7       41.53       35.92      1.35 o 
   3  -2   7       67.04       43.99     11.75 o 
   4  -2   7      117.36       93.50     12.57 o 
   5  -2   7      206.12      212.15      4.21 o 
   6  -2   7        1.30        2.65      0.60 o 
   7  -2   7       46.28       54.77      3.64 o 
   8  -2   7        3.65        3.06      2.67 o 
 -11  -1   7        0.88        3.01      3.40 o 
 -10  -1   7        0.76        1.46      1.75 o 
  -9  -1   7       19.18       20.00      2.33 o 
  -8  -1   7        2.31        3.40      2.43 o 
  -7  -1   7      163.63      159.85      3.39 o 
  -6  -1   7       20.71       20.05      1.16 o 
  -5  -1   7       14.31       15.64      1.09 o 
  -4  -1   7       29.39       29.13      1.65 o 
  -3  -1   7     2390.09     2615.80     55.69 o 
  -2  -1   7       64.98       51.85      2.91 o 
  -1  -1   7        0.55        0.63      0.37 o 
   0  -1   7        4.27        3.21      0.76 o 
   1  -1   7      320.73      381.48      8.40 o 
   2  -1   7       45.33       48.21      2.03 o 
   3  -1   7      118.75      116.85      3.12 o 
   4  -1   7       26.03       28.69      1.62 o 
   5  -1   7      471.39      465.88      8.50 o 
   6  -1   7        0.13        0.24      0.65 o 
   7  -1   7        5.63        3.80      1.73 o 
   8  -1   7        1.82        2.37      2.40 o 
 -11   0   7        0.27        0.58      1.84 o 
 -10   0   7        0.75        0.68      1.65 o 
  -9   0   7        0.83       -0.49      1.36 o 
  -8   0   7      103.22      107.30      3.07 o 
  -7   0   7       10.53       12.06      1.49 o 
  -6   0   7      186.08      188.51      3.46 o 
  -5   0   7       18.14       16.78      1.09 o 
  -4   0   7     5143.37     5779.93     94.65 o 
  -3   0   7       52.86       45.76      1.99 o 
  -2   0   7     1249.60     1217.41     16.34 o 
  -1   0   7      136.21      155.13      2.64 o 
   0   0   7      261.68      296.50      5.83 o 
   1   0   7      298.90      293.96      5.00 o 
   2   0   7        3.69        1.63      0.98 o 
   3   0   7       21.63       22.06      2.10 o 
   4   0   7      193.83      177.58      3.70 o 
   5   0   7       19.44       16.65      2.09 o 
   6   0   7        0.62        0.59      0.87 o 
   7   0   7        5.89        7.48      3.59 o 
   8   0   7        0.60        0.03      1.41 o 
 -11   1   7        0.12        0.00      2.52 o 
 -10   1   7        8.04        8.35      3.69 o 
  -9   1   7        0.09       -0.39      2.14 o 
  -8   1   7       10.03        9.95      1.40 o 
  -7   1   7       27.77       32.47      1.60 o 
  -6   1   7        0.83        1.17      0.79 o 
  -5   1   7       50.05       67.71      1.75 o 
  -4   1   7       38.04       41.86      2.14 o 
  -3   1   7     2597.40     2686.13    155.75 o 
  -2   1   7       24.54       27.20      0.95 o 
  -1   1   7        2.84        0.52      0.48 o 
   0   1   7        0.98        0.82      0.95 o 
   1   1   7     2216.34     2273.75     37.77 o 
   2   1   7        0.01        0.03      1.00 o 
   3   1   7        0.01        0.11      1.02 o 
   4   1   7        2.05        2.33      1.88 o 
   5   1   7       45.55       38.85      1.12 o 
   6   1   7        0.03        0.39      4.18 o 
   7   1   7       34.70       34.47      5.05 o 
   8   1   7        0.16       -1.94      3.50 o 
 -11   2   7        4.80        5.44      2.43 o 
 -10   2   7       11.81       13.11      2.52 o 
  -9   2   7        9.23       12.26      2.14 o 
  -8   2   7       18.90       22.37      2.65 o 
  -7   2   7       38.67       51.16      3.59 o 
  -6   2   7       65.60       70.08      2.06 o 
  -5   2   7      152.24      156.08      2.92 o 
  -4   2   7        3.05        2.48      0.69 o 
  -3   2   7       74.36       75.57      1.61 o 
  -2   2   7      265.70      281.37      7.72 o 
  -1   2   7       69.71       72.95      1.75 o 
   0   2   7       23.79       26.08      1.55 o 
   1   2   7       19.11       22.56      1.51 o 
   2   2   7       31.30       39.84      2.43 o 
   3   2   7      127.57      115.76      4.03 o 
   4   2   7       19.10       14.04      2.06 o 
   5   2   7       45.16       39.97      3.21 o 
   6   2   7       90.29       85.26      6.31 o 
   7   2   7        0.39        0.78      3.01 o 
   8   2   7        1.71        2.62      3.69 o 
 -11   3   7        0.25        0.39      1.84 o 
 -10   3   7        1.04        0.87      1.38 o 
  -9   3   7        0.60        0.92      1.19 o 
  -8   3   7       27.36       29.23      1.93 o 
  -7   3   7        8.68       10.04      1.44 o 
  -6   3   7       11.84       16.48      1.62 o 
  -5   3   7        0.47        0.62      0.84 o 
  -4   3   7        0.06        0.24      0.55 o 
  -3   3   7      128.64      137.34      2.74 o 
  -2   3   7       25.52       20.19      1.02 o 
  -1   3   7       12.82       10.52      0.95 o 
   0   3   7       39.25       34.24      1.56 o 
   1   3   7       24.09       29.75      1.72 o 
   2   3   7      200.33      209.08      4.76 o 
   3   3   7       98.45       92.50      3.41 o 
   4   3   7       20.88       19.72      2.76 o 
   5   3   7        0.01       -0.35      1.67 o 
   6   3   7        2.75        5.44      3.40 o 
   7   3   7        5.79        4.66      5.63 o 
   8   3   7        3.03        1.36      5.83 o 
 -11   4   7        8.44        2.58      3.50 o 
 -10   4   7        3.43        1.73      1.70 o 
  -9   4   7        0.33        0.93      1.26 o 
  -8   4   7        3.50        3.41      1.52 o 
  -7   4   7       23.98       27.03      2.04 o 
  -6   4   7        8.82        7.10      1.42 o 
  -5   4   7       73.13       67.51      2.24 o 
  -4   4   7       23.62       27.17      1.30 o 
  -3   4   7      185.20      181.31      8.50 o 
  -2   4   7        2.64        2.38      0.84 o 
  -1   4   7       16.81       15.07      1.46 o 
   0   4   7      147.30      148.08      5.34 o 
   1   4   7      302.55      303.53      5.95 o 
   2   4   7       32.02       34.89      2.97 o 
   3   4   7       83.57       78.06      3.45 o 
   4   4   7       15.49       14.33      3.15 o 
   5   4   7       12.70       12.25      0.75 o 
   6   4   7        0.38       -1.65      4.66 o 
   7   4   7        2.66        5.44      3.79 o 
   8   4   7        8.26        7.96      4.56 o 
 -10   5   7        0.25        0.24      1.31 o 
  -9   5   7       20.41       21.09      2.10 o 
  -8   5   7        0.09       -0.31      1.02 o 
  -7   5   7       32.89       35.15      2.43 o 
  -6   5   7       57.64       59.51      2.09 o 
  -5   5   7       59.18       55.67      1.92 o 
  -4   5   7       15.98       15.87      1.41 o 
  -3   5   7       32.57       30.02      1.46 o 
  -2   5   7      346.88      361.56      6.52 o 
  -1   5   7      151.33      135.10      3.87 o 
   0   5   7        3.62        5.37      1.22 o 
   1   5   7        0.07        0.05      0.99 o 
   2   5   7       81.21       92.02      3.73 o 
   3   5   7      674.27      670.88     15.20 o 
   4   5   7        5.04        5.67      0.89 o 
   5   5   7       98.89       88.52      4.88 o 
   6   5   7        0.82       -0.04      1.70 o 
   7   5   7        2.90        5.63      3.98 o 
 -10   6   7        1.65        0.52      1.06 o 
  -9   6   7        0.08        0.28      1.21 o 
  -8   6   7        2.65        1.99      1.30 o 
  -7   6   7        0.04       -0.29      1.19 o 
  -6   6   7       60.14       63.12      2.40 o 
  -5   6   7       51.03       51.49      2.39 o 
  -4   6   7       85.75       90.06      2.57 o 
  -3   6   7        0.45        0.70      0.86 o 
  -2   6   7       70.43       75.24      2.71 o 
  -1   6   7        6.18        6.65      1.25 o 
   0   6   7       10.28        9.18      1.63 o 
   1   6   7      375.33      372.10      7.72 o 
   2   6   7       18.40       18.74      2.56 o 
   3   6   7       92.03       97.30      2.56 o 
   4   6   7        6.17        4.41      0.96 o 
   5   6   7        1.99        0.97      0.95 o 
   6   6   7        0.14        1.17      2.40 o 
   7   6   7       19.22       31.66      5.53 o 
  -9   7   7        0.00        0.67      1.13 o 
  -8   7   7        8.94       11.12      2.89 o 
  -7   7   7       38.38       42.71      2.43 o 
  -6   7   7      107.47      122.35      3.60 o 
  -5   7   7        1.87        1.48      1.37 o 
  -4   7   7       35.46       34.68      1.89 o 
  -3   7   7        0.36        0.84      1.23 o 
  -2   7   7       27.31       32.29      1.79 o 
  -1   7   7        0.28        1.23      1.10 o 
   0   7   7       67.89       67.52      3.40 o 
   1   7   7      201.42      196.79      5.93 o 
   2   7   7       16.75       16.95      1.65 o 
   3   7   7        3.07        2.90      1.13 o 
   4   7   7        4.19        4.09      1.33 o 
   5   7   7        4.81        6.99      2.27 o 
   6   7   7       27.06       35.21      4.00 o 
  -9   8   7        1.81        0.62      1.20 o 
  -8   8   7       22.43       23.22      2.15 o 
  -7   8   7        3.02        3.48      1.30 o 
  -6   8   7        1.32        2.03      1.44 o 
  -5   8   7        3.48        2.50      2.33 o 
  -4   8   7        0.11       -0.07      0.93 o 
  -3   8   7        8.95        8.59      1.44 o 
  -2   8   7       24.75       22.28      2.48 o 
  -1   8   7       38.41       34.11      2.28 o 
   0   8   7      117.54      114.53      2.89 o 
   1   8   7        0.00        0.03      0.94 o 
   2   8   7        7.28        4.39      1.23 o 
   3   8   7        5.84        3.08      1.61 o 
   4   8   7        0.01        0.72      0.98 o 
   5   8   7       15.90        9.03      8.50 o 
  -8   9   7        2.16        1.71      1.49 o 
  -7   9   7        3.78        5.27      1.60 o 
  -6   9   7       16.25       15.15      1.90 o 
  -5   9   7       93.40       93.58      2.97 o 
  -4   9   7       19.23       18.55      1.74 o 
  -3   9   7        5.81        3.21      1.85 o 
  -2   9   7        2.85        4.28      1.62 o 
  -1   9   7       42.31       41.25      2.02 o 
   0   9   7       48.17       47.01      2.20 o 
   1   9   7        2.12        1.17      1.10 o 
   2   9   7       20.87       20.27      1.70 o 
   3   9   7       31.15       34.45      2.07 o 
   4   9   7       11.83       13.45      3.81 o 
  -6  10   7        3.30        3.31      1.38 o 
  -5  10   7        0.65        0.97      1.20 o 
  -4  10   7        6.61        3.35      1.84 o 
  -3  10   7        0.80        0.80      1.11 o 
  -2  10   7        0.57        0.55      1.08 o 
  -1  10   7        9.15        6.93      2.53 o 
   0  10   7       44.98       54.60      3.18 o 
   1  10   7        1.49        0.66      1.30 o 
   2  10   7        3.13        2.96      1.62 o 
   3  10   7        0.07        0.67      1.12 o 
  -5  11   7        1.08        0.51      1.26 o 
  -4  11   7        1.45        0.71      1.33 o 
  -3  11   7        0.33        0.38      1.59 o 
  -2  11   7       10.34        7.08      4.25 o 
  -1  11   7       16.83       15.93      4.71 o 
   0  11   7        0.16        0.76      1.43 o 
   1  11   7        0.03        0.20      1.07 o 
  -4 -11   8        2.61        0.87      2.33 o 
  -3 -11   8        0.38       -1.75      2.52 o 
  -2 -11   8        3.00        3.30      2.72 o 
  -1 -11   8       10.22       11.17      3.30 o 
   0 -11   8        1.74        1.94      2.62 o 
   1 -11   8        6.11        8.25      3.30 o 
   2 -11   8        1.28        2.43      2.72 o 
  -6 -10   8        0.83        0.00      1.55 o 
  -5 -10   8        0.01        0.49      1.94 o 
  -4 -10   8        1.97        0.87      2.14 o 
  -3 -10   8       11.34       11.85      3.01 o 
  -2 -10   8        4.55        5.73      2.72 o 
  -1 -10   8        0.00        1.26      2.33 o 
   0 -10   8        0.01       -2.04      3.79 o 
   1 -10   8        0.13        0.58      2.14 o 
   2 -10   8        2.76        1.07      3.59 o 
   3 -10   8        0.95        3.30      2.62 o 
   4 -10   8        0.99        1.75      2.23 o 
  -7  -9   8       26.54       28.35      4.86 o 
  -6  -9   8        6.94        5.53      2.43 o 
  -5  -9   8       14.69       15.73      2.91 o 
  -4  -9   8        0.00       -0.19      1.75 o 
  -3  -9   8      103.94      121.57      6.02 o 
  -2  -9   8       13.17       16.80      3.20 o 
  -1  -9   8        4.53        6.02      2.72 o 
   0  -9   8        0.00       -1.65      2.23 o 
   1  -9   8       24.37       25.05      3.40 o 
   2  -9   8        0.08        0.29      1.84 o 
   3  -9   8       16.56       17.87      4.76 o 
   4  -9   8        1.92        3.69      2.33 o 
   5  -9   8        3.28        3.88      2.14 o 
  -8  -8   8        6.70        8.44      1.71 o 
  -7  -8   8       20.88       21.37      1.33 o 
  -6  -8   8        6.57        5.47      0.69 o 
  -5  -8   8        0.01        0.27      0.36 o 
  -4  -8   8        0.35        0.78      1.84 o 
  -3  -8   8      144.76      152.74      6.51 o 
  -2  -8   8        0.00        3.01      2.43 o 
  -1  -8   8        7.63        9.13      2.72 o 
   0  -8   8        8.32        8.45      2.72 o 
   1  -8   8        3.89        4.08      2.33 o 
   2  -8   8       12.13       10.20      2.52 o 
   3  -8   8        8.26        6.73      0.53 o 
   4  -8   8        1.05        0.82      0.68 o 
   5  -8   8       11.81       10.60      2.06 o 
   6  -8   8       15.20       16.00      4.80 o 
  -9  -7   8        1.91        1.56      1.11 o 
  -8  -7   8        3.39        2.97      1.01 o 
  -7  -7   8        6.57        4.90      1.13 o 
  -6  -7   8       49.34       47.37      1.27 o 
  -5  -7   8        3.83        3.15      0.64 o 
  -4  -7   8       30.51       29.10      0.88 o 
  -3  -7   8       17.12       14.57      2.52 o 
  -2  -7   8       14.40       12.82      2.52 o 
  -1  -7   8        0.00        0.10      1.46 o 
   0  -7   8        0.05       -0.68      1.65 o 
   1  -7   8      175.19      165.66      5.92 o 
   2  -7   8       22.90       22.41      0.94 o 
   3  -7   8        9.05        8.65      0.53 o 
   4  -7   8        0.04       -0.16      0.42 o 
   5  -7   8        0.09        0.40      0.59 o 
   6  -7   8        2.58        2.92      1.26 o 
  -9  -6   8        6.37        6.25      1.44 o 
  -8  -6   8        4.56        2.63      0.90 o 
  -7  -6   8        3.08        2.89      1.05 o 
  -6  -6   8       71.88       70.20      1.68 o 
  -5  -6   8      160.32      169.81      6.18 o 
  -4  -6   8       28.91       30.33      0.82 o 
  -3  -6   8        3.12        2.62      2.91 o 
  -2  -6   8        0.31        0.39      1.46 o 
  -1  -6   8       33.82       34.67      2.72 o 
   0  -6   8        2.98        1.07      1.46 o 
   1  -6   8       47.25       48.07      2.91 o 
   2  -6   8        9.29        9.92      0.50 o 
   3  -6   8      319.77      287.92      6.89 o 
   4  -6   8       13.21       12.73      0.86 o 
   5  -6   8       35.76       31.38      1.37 o 
   6  -6   8        9.21        8.58      1.59 o 
   7  -6   8        9.26       15.92      1.83 o 
 -10  -5   8        6.82        3.04      3.20 o 
  -9  -5   8        1.64        2.53      1.34 o 
  -8  -5   8        7.21        5.31      1.12 o 
  -7  -5   8       20.21       20.53      1.26 o 
  -6  -5   8       96.39      101.00      2.34 o 
  -5  -5   8        5.85        6.14      0.83 o 
  -4  -5   8        2.08        1.78      0.45 o 
  -3  -5   8        5.93        5.49      0.38 o 
  -2  -5   8       28.60       24.57      2.43 o 
  -1  -5   8       12.58       15.05      2.14 o 
   0  -5   8       76.65       79.92      4.95 o 
   1  -5   8        0.08        0.23      0.16 o 
   2  -5   8      205.43      193.68      2.64 o 
   3  -5   8       71.79       70.65      1.58 o 
   4  -5   8       11.22        8.89      0.87 o 
   5  -5   8       20.60       18.06      4.14 o 
   6  -5   8        5.61        6.64      1.74 o 
   7  -5   8        1.85        3.02      1.35 o 
 -10  -4   8       14.05       15.99      2.38 o 
  -9  -4   8        4.83        4.58      1.94 o 
  -8  -4   8        0.01        0.07      0.69 o 
  -7  -4   8        2.49        1.98      0.79 o 
  -6  -4   8      126.78      129.76      4.37 o 
  -5  -4   8       80.19       80.43      1.75 o 
  -4  -4   8       10.26        8.80      0.55 o 
  -3  -4   8       18.85       17.09      0.57 o 
  -2  -4   8       54.05       52.06      0.78 o 
  -1  -4   8      116.81      122.51      1.34 o 
   0  -4   8       12.53       16.00      0.56 o 
   1  -4   8      210.89      218.90     11.94 o 
   2  -4   8       14.43       17.15      1.37 o 
   3  -4   8      236.89      228.72     10.95 o 
   4  -4   8       48.15       47.36      2.45 o 
   5  -4   8       88.46       82.67      3.08 o 
   6  -4   8        0.15        0.03      0.64 o 
   7  -4   8        1.10        0.56      1.60 o 
   8  -4   8       14.02       16.41      3.74 o 
 -11  -3   8        1.38       -0.13      1.39 o 
 -10  -3   8        5.93        3.53      2.67 o 
  -9  -3   8        1.33        2.02      2.04 o 
  -8  -3   8       31.02       32.34      3.16 o 
  -7  -3   8        0.76        1.07      0.97 o 
  -6  -3   8       42.13       45.06      2.62 o 
  -5  -3   8       43.16       39.73      1.28 o 
  -4  -3   8        9.04        9.41      0.68 o 
  -3  -3   8        8.62        8.51      0.41 o 
  -2  -3   8       14.43       12.17      1.02 o 
  -1  -3   8      199.43      175.71      2.13 o 
   0  -3   8      516.00      535.44      6.14 o 
   1  -3   8       46.36       48.20      1.12 o 
   2  -3   8       30.22       27.81      1.89 o 
   3  -3   8        0.08       -0.03      0.75 o 
   4  -3   8      259.50      193.53     62.87 o 
   5  -3   8        9.87        9.67      0.97 o 
   6  -3   8       21.55       28.25      1.53 o 
   7  -3   8        0.48        1.91      1.99 o 
   8  -3   8        0.48        0.35      1.41 o 
 -11  -2   8        0.14        0.19      1.55 o 
 -10  -2   8        0.36        0.10      1.26 o 
  -9  -2   8       33.85       32.63      2.52 o 
  -8  -2   8       21.20       25.15      2.04 o 
  -7  -2   8       14.10       15.25      1.55 o 
  -6  -2   8       19.37       17.87      1.02 o 
  -5  -2   8       74.42       66.81      1.48 o 
  -4  -2   8       54.38       59.96      1.37 o 
  -3  -2   8       54.46       52.73      0.99 o 
  -2  -2   8      222.63      222.47      3.01 o 
  -1  -2   8       70.53       67.62      1.28 o 
   0  -2   8        0.47        2.05      0.50 o 
   1  -2   8       59.92       57.45      1.50 o 
   2  -2   8      110.16      113.68      2.10 o 
   3  -2   8      336.52      336.85      6.86 o 
   4  -2   8       69.76       28.16     22.09 o 
   5  -2   8        3.45        3.96      1.29 o 
   6  -2   8       26.81       25.43      1.51 o 
   7  -2   8        0.27        1.60      2.02 o 
   8  -2   8        2.20        1.78      1.72 o 
 -11  -1   8        1.03        1.65      1.94 o 
 -10  -1   8        5.68        6.70      2.04 o 
  -9  -1   8        6.61        7.67      1.84 o 
  -8  -1   8        0.63       -0.10      1.65 o 
  -7  -1   8       56.50       57.46      2.22 o 
  -6  -1   8       24.70       20.59      1.16 o 
  -5  -1   8        3.13        1.95      0.65 o 
  -4  -1   8      642.27      700.74      9.98 o 
  -3  -1   8        9.14        8.69      0.62 o 
  -2  -1   8       27.59       33.94      1.02 o 
  -1  -1   8       96.57       88.10      1.67 o 
   0  -1   8      360.12      365.71      5.39 o 
   1  -1   8       17.96       22.29      1.17 o 
   2  -1   8        4.81        4.09      1.28 o 
   3  -1   8      108.60      108.32      3.74 o 
   4  -1   8        8.03       10.61      1.14 o 
   5  -1   8       14.51       19.17      1.66 o 
   6  -1   8       11.73       12.83      1.18 o 
   7  -1   8       21.83       33.40      4.56 o 
   8  -1   8        1.56        1.55      1.79 o 
 -11   0   8        5.57        5.92      3.59 o 
 -10   0   8        0.69        2.14      2.72 o 
  -9   0   8        0.00       -0.10      1.17 o 
  -8   0   8       27.94       27.12      1.94 o 
  -7   0   8        0.10        0.86      1.37 o 
  -6   0   8       20.76       23.58      1.27 o 
  -5   0   8       21.07       19.30      1.68 o 
  -4   0   8        0.01       -0.39      0.76 o 
  -3   0   8      213.64      194.99      5.73 o 
  -2   0   8      128.37      111.85      1.93 o 
  -1   0   8        6.12        3.77      0.86 o 
   0   0   8      491.92      500.34     15.49 o 
   1   0   8      230.89      228.55      7.53 o 
   2   0   8      153.80      172.14      3.88 o 
   3   0   8      107.50      117.38      3.98 o 
   4   0   8        5.94        7.60      0.86 o 
   5   0   8        2.74        2.12      0.66 o 
   6   0   8        2.40        1.08      0.78 o 
   7   0   8        2.36        1.46      4.66 o 
   8   0   8        6.91        6.37      2.50 o 
 -11   1   8        1.15        0.68      1.84 o 
 -10   1   8        0.27        0.19      1.46 o 
  -9   1   8        0.23        0.19      1.00 o 
  -8   1   8       16.26       17.80      1.56 o 
  -7   1   8        4.77        4.75      1.26 o 
  -6   1   8       37.72       40.64      1.61 o 
  -5   1   8       12.65       10.14      1.16 o 
  -4   1   8      751.81      762.15     11.33 o 
  -3   1   8      150.32      143.52      2.50 o 
  -2   1   8       50.32       49.47      1.31 o 
  -1   1   8      359.99      355.94      6.17 o 
   0   1   8       20.43       18.33      1.55 o 
   1   1   8      281.08      279.83      5.13 o 
   2   1   8      118.85      119.74      3.26 o 
   3   1   8      479.69      512.47      9.86 o 
   4   1   8        5.01        5.05      2.10 o 
   5   1   8      602.23      522.35     14.13 o 
   6   1   8       28.58       22.93      2.28 o 
   7   1   8        0.34        3.40      3.40 o 
   8   1   8       12.94       12.53      4.86 o 
 -11   2   8        0.18        2.14      2.04 o 
 -10   2   8        1.15       -1.03      1.33 o 
  -9   2   8        4.65        3.66      3.30 o 
  -8   2   8       21.58       24.16      1.77 o 
  -7   2   8       19.16       22.14      1.57 o 
  -6   2   8        3.82        5.43      0.99 o 
  -5   2   8        0.16        1.33      0.79 o 
  -4   2   8       42.77       50.18      1.84 o 
  -3   2   8      100.87      108.47      2.42 o 
  -2   2   8        6.46        9.30      0.86 o 
  -1   2   8        0.06        0.83      0.80 o 
   0   2   8      192.79      219.81      4.18 o 
   1   2   8       42.54       57.98      2.17 o 
   2   2   8       15.22       17.39      1.94 o 
   3   2   8       10.00        8.62      2.01 o 
   4   2   8        2.45        1.74      1.63 o 
   5   2   8        4.91        4.06      0.90 o 
   6   2   8        0.01       -0.39      2.52 o 
   7   2   8        0.89        1.75      3.20 o 
   8   2   8       21.46       20.49      8.06 o 
 -11   3   8        0.77        0.29      1.65 o 
 -10   3   8        8.28        5.67      4.37 o 
  -9   3   8        5.26        3.30      3.01 o 
  -8   3   8       10.65       13.33      1.85 o 
  -7   3   8       25.29       25.44      1.67 o 
  -6   3   8       28.52       31.11      1.88 o 
  -5   3   8        8.26        5.92      1.15 o 
  -4   3   8       13.73       12.41      0.99 o 
  -3   3   8      135.14      140.01      2.96 o 
  -2   3   8        0.49        0.52      0.71 o 
  -1   3   8       14.88       20.45      1.43 o 
   0   3   8        6.93        3.86      1.17 o 
   1   3   8        0.15        0.24      0.90 o 
   2   3   8        1.74        2.00      1.35 o 
   3   3   8        2.96        3.92      1.75 o 
   4   3   8        0.93        2.66      3.15 o 
   5   3   8       57.05       61.43      3.79 o 
   6   3   8        8.87        8.45      5.83 o 
   7   3   8        3.23        3.79      3.69 o 
 -10   4   8        1.92        1.35      1.52 o 
  -9   4   8        2.81        2.13      1.94 o 
  -8   4   8        0.55        0.99      1.09 o 
  -7   4   8        0.26        0.65      0.95 o 
  -6   4   8       44.99       48.49      1.92 o 
  -5   4   8        0.06        0.30      0.91 o 
  -4   4   8        5.35        4.47      1.11 o 
  -3   4   8        4.02        4.23      0.98 o 
  -2   4   8        8.15        8.92      1.09 o 
  -1   4   8        5.40        6.10      1.15 o 
   0   4   8        2.27        1.28      1.09 o 
   1   4   8      149.99      154.02      5.49 o 
   2   4   8        4.25        2.42      1.53 o 
   3   4   8        2.52        3.80      1.88 o 
   4   4   8       73.13       69.83      3.85 o 
   5   4   8        2.18        1.23      0.57 o 
   6   4   8        0.29       -0.09      1.91 o 
   7   4   8        0.12        0.97      3.20 o 
 -10   5   8        0.93        0.15      1.28 o 
  -9   5   8        1.02        0.71      1.28 o 
  -8   5   8        2.50        1.72      1.96 o 
  -7   5   8        6.85        8.60      1.40 o 
  -6   5   8       35.74       33.50      1.78 o 
  -5   5   8        0.19        0.94      0.93 o 
  -4   5   8       61.75       71.98      2.18 o 
  -3   5   8       34.49       32.59      1.65 o 
  -2   5   8       48.86       49.25      1.93 o 
  -1   5   8        2.63        3.01      1.09 o 
   0   5   8      106.40      114.96      3.32 o 
   1   5   8      196.52      194.05      7.53 o 
   2   5   8      682.79      706.27     15.69 o 
   3   5   8       26.82       19.00      3.93 o 
   4   5   8        4.18        3.42      2.10 o 
   5   5   8        1.24        0.60      0.88 o 
   6   5   8        4.45        3.21      2.61 o 
   7   5   8        8.16       10.58      7.28 o 
 -10   6   8        2.82        4.28      2.29 o 
  -9   6   8        9.31        6.77      4.61 o 
  -8   6   8        0.59       -0.46      1.36 o 
  -7   6   8        1.27        1.66      1.23 o 
  -6   6   8       35.40       39.28      2.09 o 
  -5   6   8        8.79       10.51      1.89 o 
  -4   6   8        3.81        4.00      1.17 o 
  -3   6   8        5.29        5.05      1.19 o 
  -2   6   8      138.05      149.00      4.15 o 
  -1   6   8       43.37       41.27      2.06 o 
   0   6   8       27.16       32.86      2.95 o 
   1   6   8      176.13      182.62      5.89 o 
   2   6   8      141.87      144.18      5.08 o 
   3   6   8        6.50        5.36      2.13 o 
   4   6   8        9.86        6.27      2.44 o 
   5   6   8       86.26       80.59      4.81 o 
   6   6   8        0.51        2.06      3.40 o 
  -9   7   8        1.96        2.72      2.08 o 
  -8   7   8       24.83       25.95      2.35 o 
  -7   7   8       23.17       26.05      2.19 o 
  -6   7   8       67.16       70.01      3.98 o 
  -5   7   8        2.10        1.51      1.16 o 
  -4   7   8        0.06        0.08      1.06 o 
  -3   7   8        2.82        2.42      1.20 o 
  -2   7   8       44.53       40.43      2.12 o 
  -1   7   8        4.94        4.52      1.50 o 
   0   7   8        3.83        2.90      1.52 o 
   1   7   8       49.84       55.00      3.40 o 
   2   7   8       49.43       44.42      3.01 o 
   3   7   8       23.77       22.02      1.52 o 
   4   7   8        0.00       -0.17      0.77 o 
   5   7   8        2.05        1.59      3.07 o 
   6   7   8        5.46        0.88      2.44 o 
  -8   8   8        7.17        7.74      1.67 o 
  -7   8   8        3.54        5.57      2.04 o 
  -6   8   8        2.19        2.50      1.83 o 
  -5   8   8        1.42        1.66      1.35 o 
  -4   8   8        5.34        6.76      1.51 o 
  -3   8   8        0.00        0.61      1.51 o 
  -2   8   8      113.52      106.87      4.27 o 
  -1   8   8       68.22       65.22      3.03 o 
   0   8   8        0.82        0.39      1.84 o 
   1   8   8        1.81        1.99      1.15 o 
   2   8   8        6.21        2.76      1.62 o 
   3   8   8        1.25        0.55      1.52 o 
   4   8   8        0.74        0.46      0.93 o 
   5   8   8        2.55        2.25      2.44 o 
  -7   9   8       26.71       27.16      2.15 o 
  -6   9   8       13.08       12.64      2.01 o 
  -5   9   8        1.48        1.72      1.25 o 
  -4   9   8        1.32        1.25      1.22 o 
  -3   9   8       79.87       84.65      3.35 o 
  -2   9   8        3.44        2.67      1.57 o 
  -1   9   8        0.15       -0.24      1.08 o 
   0   9   8        0.17       -0.51      1.03 o 
   1   9   8       26.89       28.73      1.95 o 
   2   9   8       16.07       19.90      2.15 o 
   3   9   8        3.70        2.24      1.63 o 
   4   9   8       11.89        7.03      2.83 o 
  -6  10   8        3.08        2.68      1.57 o 
  -5  10   8       28.04       32.70      2.88 o 
  -4  10   8        0.90        1.53      1.33 o 
  -3  10   8        8.58        6.31      2.27 o 
  -2  10   8        0.17        0.10      1.05 o 
  -1  10   8        4.99        3.69      2.40 o 
   0  10   8        0.01       -0.24      1.34 o 
   1  10   8       29.26       35.22      2.49 o 
   2  10   8        2.16        3.49      2.16 o 
  -4  11   8        3.18        1.64      1.70 o 
  -3  11   8       13.24       10.18      3.57 o 
  -2  11   8       10.12        7.56      2.91 o 
  -1  11   8        2.02        1.55      1.36 o 
   0  11   8        0.00       -0.29      1.05 o 
  -4 -11   9        4.92        5.63      3.01 o 
  -3 -11   9        1.09       -0.10      1.94 o 
  -2 -11   9        1.31        0.58      3.88 o 
  -1 -11   9        1.58        2.82      2.82 o 
   0 -11   9        0.21        0.78      2.43 o 
   1 -11   9        0.40        1.26      2.62 o 
  -6 -10   9       20.76       17.48      5.05 o 
  -5 -10   9        0.03        0.87      3.50 o 
  -4 -10   9        0.33        1.26      2.33 o 
  -3 -10   9        0.01       -2.04      4.08 o 
  -2 -10   9       12.52       10.88      5.05 o 
  -1 -10   9       19.72       25.64      3.69 o 
   0 -10   9        7.08        6.31      2.91 o 
   1 -10   9        4.04        2.23      3.98 o 
   2 -10   9        4.16        4.86      2.72 o 
   3 -10   9        3.67        2.72      2.62 o 
  -7  -9   9       17.11       15.92      3.11 o 
  -6  -9   9        2.68        4.56      3.88 o 
  -5  -9   9        2.21        3.01      3.69 o 
  -4  -9   9        1.22        2.33      3.69 o 
  -3  -9   9       39.87       43.89      6.31 o 
  -2  -9   9        4.63        5.73      2.62 o 
  -1  -9   9       41.47       50.01      4.27 o 
   0  -9   9        1.04        1.94      2.43 o 
   1  -9   9       16.05       18.64      3.30 o 
   2  -9   9        5.45        5.34      2.62 o 
   3  -9   9        0.00        0.39      1.94 o 
   4  -9   9        0.98       -0.58      2.04 o 
  -6  -8   9        9.57        5.92      3.69 o 
  -5  -8   9        9.53       14.27      2.62 o 
  -4  -8   9       44.19       45.44      3.88 o 
  -3  -8   9       84.44       93.70      7.67 o 
  -2  -8   9      285.12      309.08     10.10 o 
  -1  -8   9        1.30        0.97      2.14 o 
   0  -8   9      229.46      237.71      8.55 o 
   1  -8   9       47.99       47.68      3.98 o 
   2  -8   9       35.69       37.48      5.24 o 
   3  -8   9        0.00        0.78      1.75 o 
   4  -8   9        0.77        1.84      1.94 o 
   5  -8   9        0.06        1.65      1.94 o 
  -9  -7   9        3.94        2.75      1.53 o 
  -8  -7   9        0.16       -0.19      0.98 o 
  -7  -7   9        3.57        3.15      0.75 o 
  -6  -7   9        4.91        4.68      0.57 o 
  -5  -7   9        0.10        0.12      0.34 o 
  -4  -7   9       60.73       66.42      4.18 o 
  -3  -7   9        0.01       -1.17      1.94 o 
  -2  -7   9       50.11       53.50      5.63 o 
  -1  -7   9       18.63       16.12      2.72 o 
   0  -7   9       32.71       32.04      3.11 o 
   1  -7   9        1.86        1.26      1.84 o 
   2  -7   9        1.25        2.23      1.84 o 
   3  -7   9        0.00        0.17      0.37 o 
   4  -7   9        5.74        8.44      0.94 o 
   5  -7   9        2.84        3.38      0.76 o 
   6  -7   9        7.69        7.29      1.26 o 
  -9  -6   9        0.00        0.08      1.19 o 
  -8  -6   9        1.01        0.28      0.67 o 
  -7  -6   9        0.13        0.66      0.63 o 
  -6  -6   9        3.81        3.75      0.72 o 
  -5  -6   9        2.21        2.50      0.42 o 
  -4  -6   9       17.38       15.88      1.15 o 
  -3  -6   9       12.74       14.95      2.52 o 
  -2  -6   9       80.64       75.84      4.08 o 
  -1  -6   9        0.79        0.97      1.65 o 
   0  -6   9       17.86       17.09      2.43 o 
   1  -6   9       56.77       56.13      3.30 o 
   2  -6   9       81.46       74.77      2.06 o 
   3  -6   9      162.49      155.99      4.27 o 
   4  -6   9       43.23       44.67      1.32 o 
   5  -6   9       21.07       23.61      1.17 o 
   6  -6   9        0.01       -0.50      0.58 o 
 -10  -5   9       13.13        4.05      4.27 o 
  -9  -5   9        4.97        2.39      2.62 o 
  -8  -5   9        0.58        0.08      0.69 o 
  -7  -5   9        5.93        4.29      0.97 o 
  -6  -5   9       20.96       19.65      0.93 o 
  -5  -5   9       25.51       26.64      0.89 o 
  -4  -5   9      120.95      125.59      1.77 o 
  -3  -5   9       63.03       58.78      2.60 o 
  -2  -5   9       76.06       81.76      3.88 o 
  -1  -5   9       29.65       37.09      4.18 o 
   0  -5   9        0.77        2.14      1.65 o 
   1  -5   9        6.23        5.64      0.32 o 
   2  -5   9       52.63       52.11      1.11 o 
   3  -5   9       12.30       11.20      1.45 o 
   4  -5   9       17.31       17.52      1.21 o 
   5  -5   9        3.65        1.40      1.57 o 
   6  -5   9        6.64       10.07      1.41 o 
   7  -5   9        0.39       -0.24      0.76 o 
 -10  -4   9        4.31        1.40      1.41 o 
  -9  -4   9        5.19        2.29      1.80 o 
  -8  -4   9        0.78        1.30      0.84 o 
  -7  -4   9        0.02        0.30      0.73 o 
  -6  -4   9       13.59       13.72      1.31 o 
  -5  -4   9       15.91       17.88      1.36 o 
  -4  -4   9       10.34        9.11      0.87 o 
  -3  -4   9        6.31        5.70      0.49 o 
  -2  -4   9        3.24        2.97      0.34 o 
  -1  -4   9        0.71        1.06      0.26 o 
   0  -4   9        9.02       10.50      1.07 o 
   1  -4   9        2.10        1.18      0.47 o 
   2  -4   9       83.29       82.96      2.38 o 
   3  -4   9      169.86      166.06      3.11 o 
   4  -4   9        1.44        0.53      0.72 o 
   5  -4   9        3.66        3.80      1.25 o 
   6  -4   9        5.50        7.20      1.00 o 
   7  -4   9        1.14       -0.15      1.48 o 
 -10  -3   9        0.51       -0.10      1.26 o 
  -9  -3   9        1.10        0.24      0.82 o 
  -8  -3   9        0.10       -0.10      1.36 o 
  -7  -3   9       35.36       34.67      1.84 o 
  -6  -3   9       39.65       43.89      1.75 o 
  -5  -3   9        2.24        2.89      0.86 o 
  -4  -3   9        6.03        4.35      0.56 o 
  -3  -3   9       34.36       36.28      0.79 o 
  -2  -3   9      177.81      197.11      2.64 o 
  -1  -3   9      233.08      272.72      3.34 o 
   0  -3   9        2.17        3.01      0.56 o 
   1  -3   9       26.25       22.31      0.85 o 
   2  -3   9      645.95      656.39     10.49 o 
   3  -3   9      160.26      161.46      4.20 o 
   4  -3   9      252.95      237.19     13.11 o 
   5  -3   9       18.95       17.90      1.13 o 
   6  -3   9       47.41       46.58      2.48 o 
   7  -3   9        9.58        6.19      4.52 o 
 -11  -2   9        3.01       -0.29      2.52 o 
 -10  -2   9        0.04        0.29      2.23 o 
  -9  -2   9        7.07        0.29      1.26 o 
  -8  -2   9        8.67       11.26      1.55 o 
  -7  -2   9        3.39        3.52      1.09 o 
  -6  -2   9       11.70       13.18      1.46 o 
  -5  -2   9       14.30       15.99      1.00 o 
  -4  -2   9       19.94       22.24      0.82 o 
  -3  -2   9       22.91       26.92      1.06 o 
  -2  -2   9      106.28       98.60      3.74 o 
  -1  -2   9       86.67       84.57      2.77 o 
   0  -2   9       19.11       20.09      1.19 o 
   1  -2   9      270.48      269.67      3.79 o 
   2  -2   9       79.93       76.06      1.84 o 
   3  -2   9       33.40       34.09      2.14 o 
   4  -2   9       47.95       38.65      3.40 o 
   5  -2   9       17.71       16.10      1.32 o 
   6  -2   9        6.30        5.14      1.89 o 
   7  -2   9       17.92       17.47     10.05 o 
 -11  -1   9        9.24       -0.19      1.65 o 
 -10  -1   9        3.53       -0.49      1.46 o 
  -9  -1   9       20.94       20.10      2.23 o 
  -8  -1   9        4.13        3.92      1.33 o 
  -7  -1   9       14.42       16.86      1.26 o 
  -6  -1   9       16.34       21.44      1.41 o 
  -5  -1   9        4.96        4.15      0.78 o 
  -4  -1   9      221.49      220.86      3.40 o 
  -3  -1   9        1.79        2.54      0.60 o 
  -2  -1   9        7.06        9.42      0.63 o 
  -1  -1   9       38.41       30.30      1.07 o 
   0  -1   9        5.70        5.79      0.75 o 
   1  -1   9       40.12       36.94      3.20 o 
   2  -1   9       87.13       94.92      2.79 o 
   3  -1   9       46.70       49.67      2.39 o 
   4  -1   9       24.38       22.83      1.91 o 
   5  -1   9       18.37       15.51      1.84 o 
   6  -1   9        0.00        0.11      0.81 o 
   7  -1   9        0.22        0.68      2.72 o 
 -11   0   9        0.00        0.10      1.46 o 
 -10   0   9        0.02        1.07      2.62 o 
  -9   0   9        0.35        0.36      1.00 o 
  -8   0   9        1.58        3.03      1.12 o 
  -7   0   9        0.71        0.23      0.97 o 
  -6   0   9        3.85        2.61      1.51 o 
  -5   0   9        1.96        2.85      0.79 o 
  -4   0   9      603.35      631.82     10.39 o 
  -3   0   9       41.96       46.51      1.77 o 
  -2   0   9       34.29       30.66      1.31 o 
  -1   0   9      276.99      264.92      8.06 o 
   0   0   9       20.71       22.69      1.24 o 
   1   0   9      142.53      163.96      3.52 o 
   2   0   9        6.89        6.38      1.67 o 
   3   0   9       93.36       96.05      3.84 o 
   4   0   9        0.04        0.42      0.71 o 
   5   0   9       57.64       49.66      2.13 o 
   6   0   9        0.66        0.63      0.63 o 
   7   0   9        2.77        2.62      3.30 o 
 -11   1   9        0.04        1.84      1.94 o 
 -10   1   9        3.29        2.91      1.84 o 
  -9   1   9        3.11        2.79      1.46 o 
  -8   1   9        2.57        1.61      1.35 o 
  -7   1   9        0.54        1.01      0.95 o 
  -6   1   9      100.37       91.57      5.53 o 
  -5   1   9        3.72        4.63      0.92 o 
  -4   1   9      111.93      109.49      2.30 o 
  -3   1   9        0.54        0.76      0.61 o 
  -2   1   9       12.23       13.79      1.20 o 
  -1   1   9      735.78      798.75     12.11 o 
   0   1   9      178.05      178.25      3.93 o 
   1   1   9       10.00       13.92      1.60 o 
   2   1   9       38.32       39.89      2.42 o 
   3   1   9        9.38        6.28      1.68 o 
   4   1   9        1.80        2.28      2.05 o 
   5   1   9       11.78       12.44      3.01 o 
   6   1   9        2.34        1.36      2.82 o 
   7   1   9        1.44        1.55      3.11 o 
 -11   2   9        0.36        0.19      1.65 o 
 -10   2   9        0.51       -0.17      1.52 o 
  -9   2   9       27.58       29.20      2.14 o 
  -8   2   9        0.35        0.38      1.36 o 
  -7   2   9       18.81       24.01      1.60 o 
  -6   2   9        2.38        0.77      0.86 o 
  -5   2   9       64.26       65.40      1.89 o 
  -4   2   9       16.69       18.93      1.13 o 
  -3   2   9        1.65        0.25      0.61 o 
  -2   2   9        7.00       11.19      1.02 o 
  -1   2   9      877.71      897.83     16.22 o 
   0   2   9       14.64       17.21      1.38 o 
   1   2   9        7.80        7.33      1.31 o 
   2   2   9       74.40       81.33      3.03 o 
   3   2   9       19.45       27.28      2.68 o 
   4   2   9      102.50       90.58      4.75 o 
   5   2   9        1.92        0.48      0.79 o 
   6   2   9       29.34       34.18      6.89 o 
   7   2   9        0.57       -1.46      3.40 o 
 -10   3   9       10.92        7.37      5.68 o 
  -9   3   9        0.46       -0.77      1.26 o 
  -8   3   9       10.29       10.02      1.49 o 
  -7   3   9        1.05        0.69      1.26 o 
  -6   3   9       52.66       53.41      1.96 o 
  -5   3   9       13.20       14.67      1.85 o 
  -4   3   9        8.97        8.52      1.02 o 
  -3   3   9        9.83       10.50      1.20 o 
  -2   3   9       66.37       69.73      2.01 o 
  -1   3   9       91.13       94.74      3.40 o 
   0   3   9       20.95       22.36      2.06 o 
   1   3   9        0.35        0.51      1.06 o 
   2   3   9        0.01        0.30      1.34 o 
   3   3   9       54.14       52.33      3.07 o 
   4   3   9        4.13        3.53      2.43 o 
   5   3   9       39.35       40.61      4.38 o 
   6   3   9        0.45        0.97      2.82 o 
   7   3   9        2.31        0.87      3.30 o 
 -10   4   9        0.18        0.18      1.24 o 
  -9   4   9        0.02        0.41      1.19 o 
  -8   4   9        2.80        0.63      1.77 o 
  -7   4   9        4.29        2.47      1.16 o 
  -6   4   9       24.61       26.07      2.52 o 
  -5   4   9        6.62        6.20      1.17 o 
  -4   4   9       33.80       28.81      1.86 o 
  -3   4   9      207.63      211.96      4.13 o 
  -2   4   9      149.51      146.93      6.85 o 
  -1   4   9       14.95       22.78      2.09 o 
   0   4   9       12.13       14.77      1.63 o 
   1   4   9      123.72      129.52      5.73 o 
   2   4   9      132.01      138.50      4.42 o 
   3   4   9       12.16       19.54      5.44 o 
   4   4   9        0.27       -0.48      1.74 o 
   5   4   9        0.33       -0.13      1.70 o 
   6   4   9        2.07        3.10      2.57 o 
   7   4   9        1.42        3.01      3.79 o 
 -10   5   9        0.12       -0.06      1.23 o 
  -9   5   9        1.11        1.05      1.40 o 
  -8   5   9        9.29        6.11      4.52 o 
  -7   5   9        0.14        0.99      1.13 o 
  -6   5   9       12.17       13.27      1.78 o 
  -5   5   9       27.35       29.40      1.78 o 
  -4   5   9      136.43      142.44      4.00 o 
  -3   5   9        0.25       -0.46      0.93 o 
  -2   5   9       13.41       13.68      1.45 o 
  -1   5   9       48.09       41.85      4.56 o 
   0   5   9        1.47        2.04      1.41 o 
   1   5   9       43.15       41.43      3.00 o 
   2   5   9        2.19        1.53      1.92 o 
   3   5   9        1.66        0.22      1.81 o 
   4   5   9       25.22       28.52      3.30 o 
   5   5   9        9.04        9.32      2.77 o 
   6   5   9        0.11       -1.85      2.64 o 
  -9   6   9        0.41        0.37      1.28 o 
  -8   6   9       14.02       17.13      3.40 o 
  -7   6   9        0.05        0.65      1.38 o 
  -6   6   9       10.92       13.41      1.61 o 
  -5   6   9       14.03       13.94      1.57 o 
  -4   6   9        0.02        0.74      1.14 o 
  -3   6   9       60.78       70.09      5.63 o 
  -2   6   9       20.99       23.08      1.79 o 
  -1   6   9       16.20       19.15      1.90 o 
   0   6   9        7.71        7.15      1.76 o 
   1   6   9      480.18      513.83     15.97 o 
   2   6   9       29.75       31.14      3.91 o 
   3   6   9        1.35       -0.12      2.59 o 
   4   6   9        9.67        6.98      1.86 o 
   5   6   9       20.76       29.90      3.81 o 
   6   6   9        0.02        0.58      2.42 o 
  -9   7   9        5.56        6.54      1.98 o 
  -8   7   9        0.42        1.40      1.92 o 
  -7   7   9        1.57       -0.26      1.35 o 
  -6   7   9        3.40        4.06      1.51 o 
  -5   7   9        1.54        1.47      1.26 o 
  -4   7   9       38.12       37.19      4.42 o 
  -3   7   9        0.46        0.98      1.19 o 
  -2   7   9       46.18       45.52      2.62 o 
  -1   7   9       15.29       15.92      2.01 o 
   0   7   9      103.43      103.79      4.95 o 
   1   7   9       31.93       35.53      3.50 o 
   2   7   9        6.40        3.52      3.93 o 
   3   7   9        5.12        2.88      1.18 o 
   4   7   9       12.32       12.24      4.16 o 
   5   7   9        4.35        3.52      3.93 o 
  -8   8   9       12.81       12.35      2.18 o 
  -7   8   9       13.79       15.84      2.62 o 
  -6   8   9        9.32        9.89      1.86 o 
  -5   8   9        9.21       10.25      1.79 o 
  -4   8   9        0.78        0.04      1.27 o 
  -3   8   9       31.02       32.74      3.20 o 
  -2   8   9       20.07       17.62      2.16 o 
  -1   8   9       46.41       48.93      2.81 o 
   0   8   9        2.77        3.61      2.33 o 
   1   8   9        7.06        8.10      2.91 o 
   2   8   9        0.03        0.50      1.16 o 
   3   8   9        2.25        1.43      1.20 o 
   4   8   9        9.10       10.40      3.37 o 
  -7   9   9       21.23       21.90      4.36 o 
  -6   9   9        3.12        2.83      1.88 o 
  -5   9   9        9.61       12.64      2.72 o 
  -4   9   9       16.14       14.41      2.07 o 
  -3   9   9       19.87       23.78      3.09 o 
  -2   9   9        0.02       -0.19      1.38 o 
  -1   9   9        2.38        1.77      1.29 o 
   0   9   9        0.21        0.52      1.09 o 
   1   9   9        2.77        2.96      1.36 o 
   2   9   9        0.73        0.41      1.14 o 
   3   9   9        0.79        0.61      1.18 o 
  -5  10   9        0.13        0.57      1.31 o 
  -4  10   9        0.17       -0.25      1.15 o 
  -3  10   9        1.01        0.47      1.24 o 
  -2  10   9       27.23       24.22      2.05 o 
  -1  10   9        2.36        2.03      1.60 o 
   0  10   9        3.48        3.41      1.73 o 
   1  10   9        2.82        3.11      1.75 o 
  -2 -11  10        0.41        1.17      2.72 o 
  -1 -11  10        7.86        6.60      3.40 o 
  -5 -10  10        7.32        7.28      3.11 o 
  -4 -10  10        1.35        1.65      2.52 o 
  -3 -10  10        1.00        0.49      2.33 o 
  -2 -10  10        6.35        9.52      3.20 o 
  -1 -10  10        2.62        3.50      4.56 o 
   0 -10  10        0.05       -1.17      2.43 o 
   1 -10  10        6.93       10.88      3.30 o 
   2 -10  10        0.35        0.58      2.33 o 
  -4  -9  10        3.69        2.72      2.52 o 
  -3  -9  10        3.35        4.76      2.82 o 
  -2  -9  10        0.31        0.68      2.23 o 
  -1  -9  10       18.21       17.19      5.44 o 
   0  -9  10       20.18       19.81      3.69 o 
   1  -9  10       37.12       40.59      6.31 o 
   2  -9  10        0.44        1.26      2.23 o 
   3  -9  10        0.59        2.04      2.33 o 
  -6  -8  10        2.22        3.59      2.33 o 
  -5  -8  10        2.87        3.88      2.43 o 
  -4  -8  10       24.17       25.34      3.50 o 
  -3  -8  10       40.26       41.17      4.08 o 
  -2  -8  10      107.88      114.68      5.92 o 
  -1  -8  10        3.11       -0.10      1.94 o 
   0  -8  10       22.50       17.48      3.40 o 
   1  -8  10        6.83        8.93      4.47 o 
   2  -8  10       33.77       38.06      3.69 o 
   3  -8  10        0.00       -0.68      1.84 o 
   4  -8  10        0.65        1.84      2.04 o 
  -8  -7  10        1.24        0.81      0.77 o 
  -7  -7  10        1.46        1.15      0.58 o 
  -6  -7  10        0.75        0.58      0.52 o 
  -5  -7  10        0.02       -0.09      0.18 o 
  -4  -7  10      114.06      127.30      6.02 o 
  -3  -7  10       26.15       29.91      3.59 o 
  -2  -7  10       23.29       26.61      3.30 o 
  -1  -7  10       12.52       15.54      4.47 o 
   0  -7  10       22.40       27.09      3.20 o 
   1  -7  10       33.74       29.91      3.20 o 
   2  -7  10        3.39        2.23      1.94 o 
   3  -7  10        1.07        2.14      1.94 o 
   4  -7  10        0.83        0.87      1.65 o 
   5  -7  10        1.21        0.78      1.65 o 
  -9  -6  10        2.92        3.95      1.54 o 
  -8  -6  10        3.58        3.30      0.96 o 
  -7  -6  10        2.73        2.28      0.65 o 
  -6  -6  10        1.72        2.53      0.57 o 
  -5  -6  10       13.82       13.94      0.83 o 
  -4  -6  10       96.10       81.38      2.59 o 
  -3  -6  10        7.80        6.51      2.43 o 
  -2  -6  10       16.21       13.89      2.62 o 
  -1  -6  10        2.75        1.84      3.11 o 
   0  -6  10       30.09       34.37      3.11 o 
   1  -6  10       72.42       72.54      4.08 o 
   2  -6  10        7.68        7.71      0.60 o 
   3  -6  10        5.08        7.69      0.80 o 
   4  -6  10       18.46       20.30      1.50 o 
   5  -6  10        0.34       -0.32      1.04 o 
   6  -6  10        9.73       11.29      2.97 o 
  -9  -5  10        0.12        0.43      0.93 o 
  -8  -5  10        0.10       -0.27      0.67 o 
  -7  -5  10       11.20       13.74      0.99 o 
  -6  -5  10        0.00        0.52      0.55 o 
  -5  -5  10       13.32       15.11      0.83 o 
  -4  -5  10        7.30        7.36      0.81 o 
  -3  -5  10        0.03       -0.05      0.14 o 
  -2  -5  10        2.80        1.17      1.75 o 
  -1  -5  10       19.31       21.85      2.72 o 
   0  -5  10        2.72        2.80      0.29 o 
   1  -5  10        0.17        0.11      0.25 o 
   2  -5  10        8.61        8.49      1.04 o 
   3  -5  10        8.62        7.80      0.86 o 
   4  -5  10       13.20       15.70      1.13 o 
   5  -5  10        0.46        0.39      0.72 o 
   6  -5  10       15.55       16.68      1.59 o 
 -10  -4  10        4.43        0.84      1.22 o 
  -9  -4  10        0.02       -0.19      0.97 o 
  -8  -4  10        1.54        0.42      1.20 o 
  -7  -4  10        0.00       -0.34      0.69 o 
  -6  -4  10       12.37       13.25      1.31 o 
  -5  -4  10        0.16        0.26      0.49 o 
  -4  -4  10       90.94       91.15      1.45 o 
  -3  -4  10       59.69       64.84      1.29 o 
  -2  -4  10        4.83        4.71      0.49 o 
  -1  -4  10       95.99       93.68      1.34 o 
   0  -4  10       61.47       65.82      3.30 o 
   1  -4  10       28.91       32.15      1.07 o 
   2  -4  10       30.91       38.53      1.57 o 
   3  -4  10      196.75      197.77      6.36 o 
   4  -4  10        0.85        0.41      0.55 o 
   5  -4  10        5.12        2.57      1.04 o 
   6  -4  10        1.80        1.51      0.94 o 
 -10  -3  10        0.07        0.10      1.17 o 
  -9  -3  10        0.51        0.19      1.07 o 
  -8  -3  10        4.64        5.34      1.36 o 
  -7  -3  10        0.34        0.58      1.36 o 
  -6  -3  10        2.94        2.96      0.86 o 
  -5  -3  10       27.45       30.23      1.12 o 
  -4  -3  10        3.90        3.98      0.63 o 
  -3  -3  10        4.76        3.76      0.51 o 
  -2  -3  10        2.64        2.19      0.41 o 
  -1  -3  10       31.45       33.69      1.65 o 
   0  -3  10       27.68       24.36      0.87 o 
   1  -3  10       15.68       15.38      0.86 o 
   2  -3  10       83.40       90.05      2.50 o 
   3  -3  10        3.74        6.60      1.59 o 
   4  -3  10        9.48       10.68      1.51 o 
   5  -3  10       14.15       15.27      2.23 o 
   6  -3  10        1.63        1.20      1.03 o 
   7  -3  10        4.94        4.16      3.11 o 
 -10  -2  10        4.59        0.19      2.14 o 
  -9  -2  10       11.51       14.08      1.94 o 
  -8  -2  10        1.85        1.26      1.17 o 
  -7  -2  10       37.80       41.66      1.82 o 
  -6  -2  10       35.57       42.88      1.63 o 
  -5  -2  10       16.84       21.07      0.95 o 
  -4  -2  10      144.90      149.71      4.18 o 
  -3  -2  10        0.02        0.46      0.40 o 
  -2  -2  10        6.80        6.63      0.68 o 
  -1  -2  10        1.56        0.65      0.43 o 
   0  -2  10      125.98      128.34      2.63 o 
   1  -2  10      154.45      141.62      4.13 o 
   2  -2  10      173.80      162.17      3.12 o 
   3  -2  10       74.70       76.39      2.79 o 
   4  -2  10       41.64       23.67     20.63 o 
   5  -2  10       23.45       26.36      2.10 o 
   6  -2  10        6.43        8.31      1.13 o 
   7  -2  10       20.18       19.93     11.65 o 
 -10  -1  10        0.08        0.68      1.55 o 
  -9  -1  10        1.48       -0.10      1.17 o 
  -8  -1  10        0.00        0.04      1.26 o 
  -7  -1  10        5.40        5.50      1.26 o 
  -6  -1  10       11.47       13.25      1.60 o 
  -5  -1  10      241.96      261.24      6.75 o 
  -4  -1  10        3.37        6.43      1.13 o 
  -3  -1  10      133.66      143.14      4.18 o 
  -2  -1  10       83.88       84.51      1.89 o 
  -1  -1  10      276.98      323.77      5.06 o 
   0  -1  10       33.03       34.90      1.43 o 
   1  -1  10       61.33       60.23      2.12 o 
   2  -1  10       54.46       56.98      2.31 o 
   3  -1  10      400.92      382.26     11.45 o 
   4  -1  10        4.29        4.83      1.40 o 
   5  -1  10       31.27       33.40      2.23 o 
   6  -1  10        0.78       -0.68      2.43 o 
   7  -1  10        3.67       -0.78      2.82 o 
 -11   0  10        0.69       -0.49      1.65 o 
 -10   0  10       14.92       14.37      2.33 o 
  -9   0  10        3.82        1.69      1.47 o 
  -8   0  10        4.47        4.15      1.37 o 
  -7   0  10        4.28        4.90      1.20 o 
  -6   0  10      924.40      989.69     16.08 o 
  -5   0  10        2.20        2.52      0.82 o 
  -4   0  10      116.93      105.84      2.54 o 
  -3   0  10        7.30        8.04      0.79 o 
  -2   0  10      214.81      249.38      4.15 o 
  -1   0  10      122.85      126.34      2.67 o 
   0   0  10       65.60       65.67      2.65 o 
   1   0  10        2.33        3.09      1.17 o 
   2   0  10       59.40       53.29      2.45 o 
   3   0  10       14.16       18.27      2.07 o 
   4   0  10        6.05        5.93      1.05 o 
   5   0  10       12.13       11.25      1.60 o 
   6   0  10       12.87        0.10      2.23 o 
   7   0  10        0.04       -0.10      2.43 o 
 -11   1  10        2.86        1.65      3.11 o 
 -10   1  10        0.51        0.22      1.19 o 
  -9   1  10        3.21        1.05      1.19 o 
  -8   1  10        7.99        6.46      2.67 o 
  -7   1  10       52.89       60.31      2.54 o 
  -6   1  10       94.36       99.81      2.74 o 
  -5   1  10       85.75       88.27      2.51 o 
  -4   1  10       96.51      103.62      2.68 o 
  -3   1  10       84.90       91.83      2.47 o 
  -2   1  10       15.46       18.03      1.54 o 
  -1   1  10       39.27       31.03      1.99 o 
   0   1  10       27.36       30.41      2.05 o 
   1   1  10       35.70       35.47      2.28 o 
   2   1  10        7.21        7.13      2.38 o 
   3   1  10        3.56        2.95      2.06 o 
   4   1  10        2.92        0.91      1.97 o 
   5   1  10       71.23       55.47      1.97 o 
   6   1  10        1.78        0.87      2.62 o 
   7   1  10        7.31        2.72      5.34 o 
 -10   2  10        3.04        2.43      1.74 o 
  -9   2  10        0.46        0.40      1.38 o 
  -8   2  10        0.87        1.33      1.09 o 
  -7   2  10        3.55        2.51      1.09 o 
  -6   2  10       27.04       31.79      1.61 o 
  -5   2  10       26.09       27.39      1.44 o 
  -4   2  10       73.69       70.29      1.95 o 
  -3   2  10       42.70       42.00      1.61 o 
  -2   2  10       97.09      112.50      2.73 o 
  -1   2  10        3.17        4.49      1.15 o 
   0   2  10       43.98       37.25      3.30 o 
   1   2  10        1.07        1.01      1.26 o 
   2   2  10       11.06        8.32      1.70 o 
   3   2  10       33.76       33.90      2.99 o 
   4   2  10        0.61       -0.18      1.52 o 
   5   2  10        0.04       -0.16      0.85 o 
   6   2  10        0.01        0.87      2.82 o 
   7   2  10        0.60        2.23      3.59 o 
 -10   3  10        0.54        0.62      1.35 o 
  -9   3  10       13.85       19.33      1.93 o 
  -8   3  10        4.48        6.25      1.70 o 
  -7   3  10        0.00       -0.28      0.88 o 
  -6   3  10        5.97        4.03      1.10 o 
  -5   3  10        8.10        8.43      1.13 o 
  -4   3  10       22.05       19.73      1.66 o 
  -3   3  10       19.93       18.39      1.33 o 
  -2   3  10        8.92        9.72      1.28 o 
  -1   3  10       44.43       46.46      2.61 o 
   0   3  10      209.22      219.80      5.29 o 
   1   3  10       18.18       20.11      2.51 o 
   2   3  10        7.94        7.79      1.88 o 
   3   3  10       15.88       18.54      3.18 o 
   4   3  10        1.34        0.12      1.77 o 
   5   3  10        0.00       -0.18      1.77 o 
   6   3  10        0.81        0.97      2.91 o 
 -10   4  10        2.75        1.06      1.73 o 
  -9   4  10        3.11        1.81      1.65 o 
  -8   4  10        0.16        0.22      1.05 o 
  -7   4  10        8.44        7.92      1.40 o 
  -6   4  10       12.73       14.74      1.84 o 
  -5   4  10        5.57        2.95      1.16 o 
  -4   4  10       15.15       15.78      1.42 o 
  -3   4  10        0.48        0.07      0.88 o 
  -2   4  10       51.19       57.98      2.19 o 
  -1   4  10      170.36      183.55      4.96 o 
   0   4  10        8.57        5.79      1.56 o 
   1   4  10       29.53       27.21      2.29 o 
   2   4  10        0.01       -0.25      1.36 o 
   3   4  10       36.82       41.54      3.07 o 
   4   4  10        2.59        5.97      2.33 o 
   5   4  10        0.68        1.46      2.16 o 
   6   4  10        0.28       -0.50      2.22 o 
 -10   5  10        0.01        0.56      1.45 o 
  -9   5  10        4.05        0.63      1.33 o 
  -8   5  10        3.06        1.98      1.84 o 
  -7   5  10        2.03        0.20      1.64 o 
  -6   5  10       10.36        9.55      1.78 o 
  -5   5  10       71.62       68.24      3.30 o 
  -4   5  10       88.52       84.43      3.13 o 
  -3   5  10       19.39       18.64      1.65 o 
  -2   5  10       21.77       22.32      2.77 o 
  -1   5  10        2.58        2.00      1.32 o 
   0   5  10       92.59      106.94      8.79 o 
   1   5  10      286.97      299.50      7.49 o 
   2   5  10       23.23       21.12      2.65 o 
   3   5  10       36.78       41.62      4.36 o 
   4   5  10        1.95       -0.14      1.90 o 
   5   5  10        3.21        8.06      2.87 o 
  -9   6  10        6.24        5.82      1.86 o 
  -8   6  10        6.98        2.75      2.67 o 
  -7   6  10       15.03       10.48      7.43 o 
  -6   6  10        3.72        2.08      2.14 o 
  -5   6  10        4.01        4.96      1.42 o 
  -4   6  10        1.98        2.17      1.26 o 
  -3   6  10       31.56       33.35      3.69 o 
  -2   6  10        0.14        1.04      1.25 o 
  -1   6  10       49.19       50.26      2.78 o 
   0   6  10        2.30        2.38      1.99 o 
   1   6  10       16.25       18.48      2.57 o 
   2   6  10       10.33       14.74      2.46 o 
   3   6  10        2.86        2.49      2.27 o 
   4   6  10        4.23        4.48      1.14 o 
   5   6  10        2.48        3.71      2.75 o 
  -8   7  10       34.51       42.39      3.29 o 
  -7   7  10        1.63        1.55      1.48 o 
  -6   7  10        3.59        3.80      1.57 o 
  -5   7  10        3.50        3.61      2.36 o 
  -4   7  10        0.24       -0.33      1.20 o 
  -3   7  10        1.45        1.30      1.38 o 
  -2   7  10       58.24       56.90      2.88 o 
  -1   7  10       41.27       45.03      2.85 o 
   0   7  10       25.26       26.25      2.69 o 
   1   7  10       11.94       13.16      2.43 o 
   2   7  10        0.11       -0.04      1.35 o 
   3   7  10        0.02       -0.92      1.09 o 
   4   7  10       24.53       29.77      1.94 o 
  -7   8  10       13.47       16.48      2.63 o 
  -6   8  10        0.92        1.70      1.56 o 
  -5   8  10        4.64        3.32      1.58 o 
  -4   8  10       20.87       22.02      2.84 o 
  -3   8  10       79.71       80.09      3.61 o 
  -2   8  10       36.27       35.29      2.96 o 
  -1   8  10        0.25        1.71      1.61 o 
   0   8  10        7.74        7.71      2.05 o 
   1   8  10        0.95        0.30      1.38 o 
   2   8  10        0.86        2.27      1.50 o 
   3   8  10        3.34        1.70      1.20 o 
  -6   9  10        4.65        2.82      1.82 o 
  -5   9  10        4.22        4.04      1.81 o 
  -4   9  10        0.15        0.05      1.61 o 
  -3   9  10        7.14        8.83      2.81 o 
  -2   9  10       25.26       26.83      2.60 o 
  -1   9  10        5.47        5.61      1.97 o 
   0   9  10        5.53        3.40      1.63 o 
   1   9  10        8.18        8.36      1.70 o 
   2   9  10        5.19        6.44      1.67 o 
  -4  10  10        0.00        0.38      1.22 o 
  -3  10  10        0.20        0.70      1.32 o 
  -2  10  10        4.06        3.37      1.60 o 
  -1  10  10        7.49        6.20      2.08 o 
   0  10  10        1.13        1.43      1.61 o 
  -4 -10  11        0.42        1.26      2.62 o 
  -3 -10  11        7.38        7.87      3.30 o 
  -2 -10  11        1.23        0.78      2.62 o 
  -1 -10  11        0.03        0.00      2.04 o 
   0 -10  11        0.11        0.78      3.88 o 
   1 -10  11        0.24        1.07      2.52 o 
  -4  -9  11        1.08        1.36      2.52 o 
  -3  -9  11        0.11       -1.65      2.52 o 
  -2  -9  11        1.98        1.84      2.62 o 
  -1  -9  11        9.57        8.35      3.30 o 
   0  -9  11        5.86        6.99      3.11 o 
   1  -9  11        5.80        6.31      3.11 o 
   2  -9  11        0.18        1.17      2.33 o 
   3  -9  11        6.25        4.56      4.18 o 
  -5  -8  11       25.17       25.73      5.53 o 
  -4  -8  11       20.27       22.82      3.59 o 
  -3  -8  11       16.48       17.77      3.59 o 
  -2  -8  11        7.66        7.38      3.11 o 
  -1  -8  11        6.77        6.02      2.91 o 
   0  -8  11       10.92       11.94      3.20 o 
   1  -8  11        7.79        7.28      2.72 o 
   2  -8  11        0.46       -0.58      2.04 o 
   3  -8  11        8.19        8.16      2.62 o 
   4  -8  11        3.00        4.37      2.43 o 
  -6  -7  11        3.32        3.11      3.69 o 
  -5  -7  11        1.58        0.68      3.40 o 
  -4  -7  11        2.43        2.52      3.88 o 
  -3  -7  11       19.58       19.91      3.40 o 
  -2  -7  11        4.43        7.87      2.72 o 
  -1  -7  11       65.10       64.09      4.56 o 
   0  -7  11       65.88       66.13      4.37 o 
   1  -7  11        1.91        3.01      3.59 o 
   2  -7  11       13.27       12.43      2.72 o 
   3  -7  11        2.49        1.75      1.94 o 
   4  -7  11        0.01        0.87      1.75 o 
  -9  -6  11        3.18        2.75      1.04 o 
  -8  -6  11       12.74       15.13      3.35 o 
  -7  -6  11       21.01       22.65      1.53 o 
  -6  -6  11       24.90       26.61      1.39 o 
  -5  -6  11        0.03        0.19      0.78 o 
  -4  -6  11        0.37       -2.04      2.14 o 
  -3  -6  11       40.39       37.09      5.63 o 
  -2  -6  11        1.28        1.46      2.14 o 
  -1  -6  11       11.85       12.72      2.82 o 
   0  -6  11        5.04        6.80      2.43 o 
   1  -6  11       57.78       58.46      6.02 o 
   2  -6  11       12.65       12.66      0.88 o 
   3  -6  11        4.05        1.87      0.61 o 
   4  -6  11        6.95        7.39      0.90 o 
   5  -6  11        9.00       12.07      1.06 o 
  -9  -5  11        0.30       -0.32      0.87 o 
  -8  -5  11        0.69        1.68      1.12 o 
  -7  -5  11        0.05       -0.13      0.88 o 
  -6  -5  11       18.21       15.98      0.91 o 
  -5  -5  11        0.22        0.16      0.63 o 
  -4  -5  11        3.88        4.45      0.56 o 
  -3  -5  11        5.83        5.06      0.38 o 
  -2  -5  11       91.58       94.19      4.66 o 
  -1  -5  11       30.42       35.15      3.20 o 
   0  -5  11       53.52       45.86      1.16 o 
   1  -5  11      130.64      119.90      3.86 o 
   2  -5  11        7.72        6.52      0.56 o 
   3  -5  11        0.01        0.29      0.63 o 
   4  -5  11        0.82        0.76      0.71 o 
   5  -5  11        0.04        0.11      0.85 o 
 -10  -4  11        0.30        0.95      1.17 o 
  -9  -4  11        1.25        0.68      1.07 o 
  -8  -4  11        1.59        1.04      0.84 o 
  -7  -4  11        2.92        1.73      1.09 o 
  -6  -4  11        2.32        2.45      0.72 o 
  -5  -4  11        0.03        0.39      0.78 o 
  -4  -4  11       19.47       18.41      1.66 o 
  -3  -4  11        1.85        1.92      0.55 o 
  -2  -4  11        3.23        2.02      0.49 o 
  -1  -4  11       37.36       42.99      0.85 o 
   0  -4  11        1.28        1.35      0.34 o 
   1  -4  11       58.93       55.87      1.85 o 
   2  -4  11        0.07        0.03      0.69 o 
   3  -4  11       41.66       46.07      2.40 o 
   4  -4  11        5.73        6.20      2.02 o 
   5  -4  11        0.49        0.37      0.75 o 
   6  -4  11        7.65        9.05      1.61 o 
 -10  -3  11        0.50        0.19      1.26 o 
  -9  -3  11        1.70        0.10      1.07 o 
  -8  -3  11        4.71        2.72      1.26 o 
  -7  -3  11        9.28        9.52      1.26 o 
  -6  -3  11        0.00        0.32      0.60 o 
  -5  -3  11       21.74       21.29      0.93 o 
  -4  -3  11       78.15       77.65      1.77 o 
  -3  -3  11        0.37        0.00      0.32 o 
  -2  -3  11      305.29      313.99      4.81 o 
  -1  -3  11        5.06        5.42      0.78 o 
   0  -3  11       41.89       40.43      1.28 o 
   1  -3  11        4.52        3.72      0.80 o 
   2  -3  11      550.06      566.26      9.82 o 
   3  -3  11        5.09        4.67      1.49 o 
   4  -3  11        4.30        5.72      1.96 o 
   5  -3  11        3.73        3.04      1.11 o 
   6  -3  11       16.51       18.72      1.33 o 
 -10  -2  11        1.81        0.58      1.46 o 
  -9  -2  11        3.82        0.29      1.26 o 
  -8  -2  11        1.85        1.93      0.95 o 
  -7  -2  11        0.10        0.24      0.65 o 
  -6  -2  11        0.42       -0.11      0.53 o 
  -5  -2  11       33.23       36.08      1.24 o 
  -4  -2  11        5.54        3.70      0.79 o 
  -3  -2  11        2.72        2.69      0.56 o 
  -2  -2  11       41.37       48.03      1.25 o 
  -1  -2  11        8.10        8.30      0.74 o 
   0  -2  11        9.57       12.20      1.24 o 
   1  -2  11      113.92      111.56      3.85 o 
   2  -2  11        3.45        1.58      0.92 o 
   3  -2  11        0.13        0.03      0.95 o 
   4  -2  11        3.25        0.70      1.31 o 
   5  -2  11        6.95        5.92      1.21 o 
   6  -2  11        0.15        0.00      2.91 o 
 -10  -1  11        0.16        0.49      1.46 o 
  -9  -1  11       19.66       22.21      1.81 o 
  -8  -1  11        0.21       -0.57      1.09 o 
  -7  -1  11       11.31        9.99      1.19 o 
  -6  -1  11      143.62      154.76      4.18 o 
  -5  -1  11      137.29      137.01      2.82 o 
  -4  -1  11        0.65        1.41      0.61 o 
  -3  -1  11       10.22       10.94      0.81 o 
  -2  -1  11      134.28      132.62      2.60 o 
  -1  -1  11        0.60       -0.06      0.86 o 
   0  -1  11        2.28        2.58      0.85 o 
   1  -1  11       72.44       79.76      2.48 o 
   2  -1  11       20.88       20.91      1.96 o 
   3  -1  11       51.64       52.84      2.18 o 
   4  -1  11        7.25        6.01      2.28 o 
   5  -1  11        0.28        0.39      0.88 o 
   6  -1  11        2.58       -0.10      2.14 o 
 -10   0  11        0.01       -0.39      1.55 o 
  -9   0  11        0.48       -0.28      1.26 o 
  -8   0  11        7.46        5.11      4.37 o 
  -7   0  11       10.81       10.63      1.34 o 
  -6   0  11      124.88      122.38      3.61 o 
  -5   0  11        2.52        2.04      0.89 o 
  -4   0  11       29.25       30.53      1.33 o 
  -3   0  11       21.98       26.02      1.20 o 
  -2   0  11      125.75      126.43      2.77 o 
  -1   0  11        4.58        4.04      0.92 o 
   0   0  11      126.29      130.36      3.79 o 
   1   0  11       13.36       13.19      1.49 o 
   2   0  11       30.45       35.19      2.39 o 
   3   0  11        4.31        2.55      1.56 o 
   4   0  11        6.85        4.17      1.06 o 
   5   0  11        0.74        1.95      1.07 o 
   6   0  11        1.27        0.39      2.43 o 
 -10   1  11        3.42        0.98      1.68 o 
  -9   1  11        0.28        0.74      1.30 o 
  -8   1  11        5.80        5.38      2.05 o 
  -7   1  11        0.81        0.37      0.93 o 
  -6   1  11       84.65       80.93      2.54 o 
  -5   1  11      360.04      366.75     10.58 o 
  -4   1  11        0.47       -0.04      0.61 o 
  -3   1  11       29.20       34.52      1.85 o 
  -2   1  11        1.76        1.14      1.34 o 
  -1   1  11      291.82      299.23      5.88 o 
   0   1  11       22.15       24.13      1.59 o 
   1   1  11       99.30      116.81      4.08 o 
   2   1  11        1.42        2.31      1.40 o 
   3   1  11      278.22      282.27      7.18 o 
   4   1  11        7.53        6.23      1.35 o 
   5   1  11       10.90        8.51      4.86 o 
   6   1  11        0.50       -0.19      3.88 o 
 -10   2  11        0.17        0.80      1.35 o 
  -9   2  11       18.30       20.68      1.96 o 
  -8   2  11        1.07        0.66      1.05 o 
  -7   2  11        3.42        4.89      1.42 o 
  -6   2  11        0.63        1.07      0.96 o 
  -5   2  11        5.13        4.81      1.35 o 
  -4   2  11        3.25        4.22      0.98 o 
  -3   2  11       33.53       34.18      1.65 o 
  -2   2  11       93.22       93.74      4.08 o 
  -1   2  11       76.94       84.19      3.12 o 
   0   2  11       60.88       61.01      2.44 o 
   1   2  11       46.73       47.08      2.34 o 
   2   2  11        4.70        5.19      2.30 o 
   3   2  11       15.81       17.81      4.18 o 
   4   2  11       32.23       25.13      3.74 o 
   5   2  11        0.10        0.06      1.89 o 
   6   2  11       15.89       20.88      4.47 o 
 -10   3  11        6.05        3.11      2.96 o 
  -9   3  11        2.83        1.51      1.62 o 
  -8   3  11        2.84        0.38      1.26 o 
  -7   3  11        0.09        1.08      1.06 o 
  -6   3  11        0.22        1.51      1.09 o 
  -5   3  11        0.23        0.11      0.82 o 
  -4   3  11        3.77        3.60      1.66 o 
  -3   3  11        1.11        1.55      1.02 o 
  -2   3  11        3.58        2.92      1.27 o 
  -1   3  11        0.00       -0.53      1.01 o 
   0   3  11        5.82        4.07      1.42 o 
   1   3  11       23.38       28.72      2.52 o 
   2   3  11        2.45        2.32      1.59 o 
   3   3  11       10.49       11.47      2.86 o 
   4   3  11        4.83        4.86      2.56 o 
   5   3  11        8.48        9.99      2.77 o 
   6   3  11        0.06        0.10      2.52 o 
 -10   4  11        0.17       -0.93      1.49 o 
  -9   4  11        1.08        1.03      1.61 o 
  -8   4  11        0.74        0.84      1.19 o 
  -7   4  11        0.18       -0.68      1.34 o 
  -6   4  11        0.23       -0.05      1.10 o 
  -5   4  11       51.92       49.76      2.25 o 
  -4   4  11        0.39       -0.14      0.86 o 
  -3   4  11        7.05        7.54      1.33 o 
  -2   4  11        0.01       -0.32      1.00 o 
  -1   4  11        7.91        7.34      1.57 o 
   0   4  11       89.88       93.83      4.32 o 
   1   4  11        0.31       -0.24      1.41 o 
   2   4  11       60.59       51.79      3.26 o 
   3   4  11        7.76        6.98      3.12 o 
   4   4  11        0.00        0.54      1.73 o 
   5   4  11        1.81        2.29      2.74 o 
  -9   5  11        0.11       -0.11      1.19 o 
  -8   5  11        0.32        0.05      1.71 o 
  -7   5  11       11.43        5.51      4.81 o 
  -6   5  11       11.32        5.93      5.10 o 
  -5   5  11        0.41        0.49      1.42 o 
  -4   5  11        2.06        0.94      1.17 o 
  -3   5  11       24.26       22.70      2.05 o 
  -2   5  11       15.14       16.79      2.48 o 
  -1   5  11        1.41        1.25      1.40 o 
   0   5  11      192.56      194.74      5.69 o 
   1   5  11      106.22      101.80      4.18 o 
   2   5  11        0.15        0.08      1.47 o 
   3   5  11       42.47       44.09      3.54 o 
   4   5  11       14.13       13.97      3.04 o 
   5   5  11        0.15       -0.68      2.21 o 
  -9   6  11        0.70        0.63      2.42 o 
  -8   6  11       15.85       18.16      2.22 o 
  -7   6  11        0.00       -0.57      1.27 o 
  -6   6  11        3.76        1.75      1.84 o 
  -5   6  11        7.45        2.65      3.11 o 
  -4   6  11       52.45       54.21      2.67 o 
  -3   6  11       65.21       62.38      3.98 o 
  -2   6  11        1.15        0.87      1.85 o 
  -1   6  11      115.33      123.35      8.11 o 
   0   6  11       75.36       79.04      3.78 o 
   1   6  11       30.64       33.12      2.84 o 
   2   6  11        9.89        9.15      2.64 o 
   3   6  11       61.52       68.72      4.37 o 
   4   6  11        6.74        5.74      2.75 o 
  -8   7  11        0.06        0.55      1.54 o 
  -7   7  11        0.60        0.43      1.63 o 
  -6   7  11        0.75        0.17      1.23 o 
  -5   7  11        2.53        3.70      2.03 o 
  -4   7  11        0.35       -0.18      1.15 o 
  -3   7  11        5.72        5.87      1.76 o 
  -2   7  11        0.14        0.36      1.54 o 
  -1   7  11       47.79       51.99      4.26 o 
   0   7  11       19.79       19.48      3.39 o 
   1   7  11        4.78        4.60      2.84 o 
   2   7  11        2.57        0.96      2.93 o 
   3   7  11        0.85        2.21      2.30 o 
  -7   8  11        1.12        2.89      1.81 o 
  -6   8  11        0.10       -0.84      1.52 o 
  -5   8  11        1.27        0.91      1.99 o 
  -4   8  11       12.75       12.52      2.29 o 
  -3   8  11       23.04       25.09      2.71 o 
  -2   8  11        3.75        3.42      1.84 o 
  -1   8  11        4.22        3.29      1.85 o 
   0   8  11       16.11       14.31      2.38 o 
   1   8  11        4.30        3.49      2.21 o 
   2   8  11        0.52        0.80      1.20 o 
  -5   9  11        9.32       11.22      2.29 o 
  -4   9  11        0.94       -1.07      2.20 o 
  -3   9  11        1.10        0.92      1.67 o 
  -2   9  11        3.49        3.93      1.85 o 
  -1   9  11        4.33        4.03      1.96 o 
   0   9  11        5.68        6.85      2.40 o 
   1   9  11       10.39        8.63      1.98 o 
  -3  -9  12        1.59        3.20      4.66 o 
  -2  -9  12        0.43        2.04      2.82 o 
  -1  -9  12        0.73       -1.55      2.72 o 
   0  -9  12        9.21        7.48      5.24 o 
   1  -9  12        0.02        0.10      2.04 o 
  -5  -8  12        0.36        1.07      2.43 o 
  -4  -8  12       26.42       28.26      4.27 o 
  -3  -8  12        0.36        2.62      4.37 o 
  -2  -8  12       45.30       49.81      4.86 o 
  -1  -8  12        1.90        3.98      2.82 o 
   0  -8  12        5.45        6.70      4.56 o 
   1  -8  12        0.63       -0.10      1.94 o 
   2  -8  12        9.05        9.81      2.91 o 
   3  -8  12        2.91        0.68      3.20 o 
  -6  -7  12       11.01        9.90      3.20 o 
  -5  -7  12        0.97        1.75      2.43 o 
  -4  -7  12       10.62       11.36      3.20 o 
  -3  -7  12       15.06       15.83      5.53 o 
  -2  -7  12        7.62        6.99      3.01 o 
  -1  -7  12        2.37        3.69      2.62 o 
   0  -7  12        0.77        0.39      1.94 o 
   1  -7  12        1.75        3.20      2.43 o 
   2  -7  12        1.37        0.10      1.65 o 
   3  -7  12        0.24        0.29      1.75 o 
   4  -7  12        0.55        1.07      1.94 o 
  -8  -6  12        2.41        1.26      0.83 o 
  -7  -6  12        6.62        1.75      1.17 o 
  -6  -6  12        1.66        1.36      2.23 o 
  -5  -6  12       12.18       14.95      3.11 o 
  -4  -6  12       19.07       18.74      3.20 o 
  -3  -6  12        2.01        3.79      2.52 o 
  -2  -6  12        4.33        4.76      2.62 o 
  -1  -6  12        0.00        0.00      1.55 o 
   0  -6  12       54.92       57.97      4.47 o 
   1  -6  12      159.51      170.90      7.19 o 
   2  -6  12        6.02        0.00      1.55 o 
   3  -6  12       29.98       34.08      3.30 o 
   4  -6  12        1.68       -0.29      1.55 o 
  -9  -5  12        3.58        2.69      1.12 o 
  -8  -5  12        8.07        5.71      4.52 o 
  -7  -5  12       11.70       12.37      1.84 o 
  -6  -5  12        6.04        8.33      0.83 o 
  -5  -5  12        0.03        0.46      1.02 o 
  -4  -5  12       26.02       23.50      1.01 o 
  -3  -5  12       18.86       17.03      2.57 o 
  -2  -5  12        0.63        0.68      3.11 o 
  -1  -5  12        0.16        0.02      0.19 o 
   0  -5  12       59.97       55.93      4.32 o 
   1  -5  12        4.17        3.71      0.55 o 
   2  -5  12       34.89       30.81      1.04 o 
   3  -5  12       12.70       11.08      3.02 o 
   4  -5  12        7.60        9.73      3.67 o 
   5  -5  12        0.19        0.55      0.82 o 
  -9  -4  12        0.07       -0.97      1.17 o 
  -8  -4  12        4.11        4.15      1.03 o 
  -7  -4  12        2.49        3.77      0.89 o 
  -6  -4  12        0.01       -0.01      0.82 o 
  -5  -4  12        5.70        5.80      1.93 o 
  -4  -4  12        5.93        5.81      0.79 o 
  -3  -4  12       32.43       33.59      1.19 o 
  -2  -4  12       10.06       11.57      0.57 o 
  -1  -4  12       73.12       70.41      1.39 o 
   0  -4  12       42.79       45.30      1.93 o 
   1  -4  12        6.26        5.38      1.11 o 
   2  -4  12       34.59       32.34      1.53 o 
   3  -4  12        1.37        0.59      1.13 o 
   4  -4  12        1.73        0.69      1.10 o 
   5  -4  12        0.49        0.35      0.79 o 
  -9  -3  12        3.44        0.10      1.65 o 
  -8  -3  12        1.43        1.84      1.17 o 
  -7  -3  12        0.02       -0.33      0.61 o 
  -6  -3  12        0.09       -0.10      0.56 o 
  -5  -3  12        1.16        0.75      0.66 o 
  -4  -3  12       32.41       29.34      1.24 o 
  -3  -3  12        6.02        9.40      0.72 o 
  -2  -3  12        7.24        8.02      0.62 o 
  -1  -3  12       20.29       19.53      1.22 o 
   0  -3  12      104.18      111.65      2.06 o 
   1  -3  12       25.40       26.95      1.40 o 
   2  -3  12       49.76       53.88      4.32 o 
   3  -3  12        6.57        9.06      2.77 o 
   4  -3  12        2.50        2.15      1.89 o 
   5  -3  12        4.70        2.02      1.21 o 
 -10  -2  12        0.01        0.29      1.36 o 
  -9  -2  12        1.13       -0.10      1.07 o 
  -8  -2  12        1.98        1.79      0.95 o 
  -7  -2  12       15.49       17.84      1.23 o 
  -6  -2  12        5.21        5.68      1.34 o 
  -5  -2  12        1.72        2.49      0.72 o 
  -4  -2  12        9.94       10.40      0.84 o 
  -3  -2  12        0.63        1.05      0.73 o 
  -2  -2  12        9.52        9.67      0.78 o 
  -1  -2  12       84.47       85.29      2.33 o 
   0  -2  12      115.58      122.12      2.69 o 
   1  -2  12       37.16       39.88      1.55 o 
   2  -2  12      124.67      123.92      3.11 o 
   3  -2  12        4.90        5.14      1.27 o 
   4  -2  12       13.10       14.74      5.78 o 
   5  -2  12       17.92       19.87      1.69 o 
 -10  -1  12        0.21       -0.10      2.04 o 
  -9  -1  12        1.14        0.04      0.88 o 
  -8  -1  12        0.60        0.42      1.11 o 
  -7  -1  12        2.54        2.64      1.53 o 
  -6  -1  12        0.35       -0.52      0.97 o 
  -5  -1  12       20.86       26.43      1.56 o 
  -4  -1  12        8.45       11.80      1.00 o 
  -3  -1  12       54.40       58.28      2.14 o 
  -2  -1  12        6.90        7.94      0.92 o 
  -1  -1  12       28.13       29.59      1.70 o 
   0  -1  12       23.59       27.16      1.84 o 
   1  -1  12        2.43        4.03      1.17 o 
   2  -1  12       52.43       54.86      3.55 o 
   3  -1  12        0.69        0.45      0.95 o 
   4  -1  12        6.51        0.63      3.45 o 
   5  -1  12       11.49       11.00      6.65 o 
   6  -1  12        6.34        0.00      3.01 o 
 -10   0  12        2.32        0.54      1.21 o 
  -9   0  12        0.08        0.56      1.09 o 
  -8   0  12        0.78        0.23      0.93 o 
  -7   0  12        0.04        0.44      1.09 o 
  -6   0  12      137.78      134.30      3.30 o 
  -5   0  12       31.83       29.18      1.79 o 
  -4   0  12       11.56       10.98      1.09 o 
  -3   0  12      101.42       97.84      4.71 o 
  -2   0  12        7.42        6.30      1.01 o 
  -1   0  12      160.88      171.23      3.90 o 
   0   0  12        5.50        5.57      1.60 o 
   1   0  12       38.99       43.06      2.16 o 
   2   0  12        0.31       -0.79      1.25 o 
   3   0  12       21.85       18.62      1.64 o 
   4   0  12        0.19        0.67      0.87 o 
   5   0  12        2.69        1.20      1.06 o 
   6   0  12        6.92       -0.29      2.52 o 
 -10   1  12        0.20        0.42      1.21 o 
  -9   1  12        3.92       -0.14      1.09 o 
  -8   1  12        2.98        0.56      1.02 o 
  -7   1  12        0.24        1.02      1.36 o 
  -6   1  12        4.71        5.21      1.20 o 
  -5   1  12        1.14        2.29      1.19 o 
  -4   1  12        3.68        3.92      1.00 o 
  -3   1  12       14.75       20.05      2.05 o 
  -2   1  12       21.94       20.96      1.41 o 
  -1   1  12        5.38        5.89      1.19 o 
   0   1  12       50.57       52.48      2.23 o 
   1   1  12       79.26       81.04      3.18 o 
   2   1  12       14.36       15.96      2.00 o 
   3   1  12      100.42      110.66      4.70 o 
   4   1  12        1.55        0.89      0.91 o 
   5   1  12        0.64        0.19      3.20 o 
 -10   2  12        1.28        2.02      1.55 o 
  -9   2  12        1.24        0.65      1.26 o 
  -8   2  12        1.17        1.05      1.35 o 
  -7   2  12        6.26        4.92      1.56 o 
  -6   2  12        2.69        2.95      1.35 o 
  -5   2  12        8.61       13.21      1.42 o 
  -4   2  12       11.31       11.88      1.33 o 
  -3   2  12      145.22      150.17      5.68 o 
  -2   2  12        5.71        4.18      1.58 o 
  -1   2  12        0.09        0.63      1.17 o 
   0   2  12       16.25       20.63      2.04 o 
   1   2  12        2.68        2.56      1.44 o 
   2   2  12       18.72       14.96      2.35 o 
   3   2  12        1.23        1.28      1.72 o 
   4   2  12       31.49       38.47      4.24 o 
   5   2  12        0.15        0.13      1.81 o 
  -9   3  12        0.99        0.94      1.33 o 
  -8   3  12        1.03        0.53      1.16 o 
  -7   3  12        1.69        1.00      1.13 o 
  -6   3  12        6.66        6.78      1.37 o 
  -5   3  12       11.13       11.37      1.47 o 
  -4   3  12        5.70        5.81      1.26 o 
  -3   3  12       39.13       36.45      1.99 o 
  -2   3  12        0.35        1.42      1.16 o 
  -1   3  12       41.28       43.08      2.32 o 
   0   3  12        5.65        3.95      2.00 o 
   1   3  12        8.38        7.15      2.77 o 
   2   3  12        1.54        0.96      1.80 o 
   3   3  12       29.42       44.55      6.70 o 
   4   3  12        5.03        4.39      2.26 o 
   5   3  12        1.40        1.95      2.35 o 
  -9   4  12        1.00        0.21      1.19 o 
  -8   4  12        1.77        1.99      1.70 o 
  -7   4  12        1.17        0.62      1.31 o 
  -6   4  12        2.69        3.09      1.33 o 
  -5   4  12       71.74       73.19      5.05 o 
  -4   4  12        6.59        5.60      1.52 o 
  -3   4  12       23.56       27.19      1.92 o 
  -2   4  12       28.58       24.81      2.04 o 
  -1   4  12       85.92       94.74      3.47 o 
   0   4  12       56.42       60.01      4.03 o 
   1   4  12        1.32        1.17      1.66 o 
   2   4  12        1.18        1.65      1.77 o 
   3   4  12        0.74       -0.51      1.75 o 
   4   4  12        0.80        1.23      2.27 o 
  -9   5  12        0.50       -0.44      1.62 o 
  -8   5  12        2.84        1.72      1.46 o 
  -7   5  12        2.96        2.04      1.99 o 
  -6   5  12       22.01       25.02      2.12 o 
  -5   5  12        1.82        0.21      1.09 o 
  -4   5  12       32.31       37.38      2.28 o 
  -3   5  12        7.56        6.33      1.65 o 
  -2   5  12        3.16        7.07      1.90 o 
  -1   5  12      113.42      125.24      4.47 o 
   0   5  12       31.33       33.06      3.20 o 
   1   5  12        0.01       -0.61      1.74 o 
   2   5  12        8.08       11.51      2.52 o 
   3   5  12        6.08        9.30      2.67 o 
   4   5  12        0.87        0.88      2.19 o 
  -8   6  12        0.01       -0.55      1.48 o 
  -7   6  12        5.32        2.25      2.86 o 
  -6   6  12        0.87        0.69      1.67 o 
  -5   6  12       19.56       19.31      2.08 o 
  -4   6  12        5.78        4.46      4.86 o 
  -3   6  12        1.42        0.76      1.43 o 
  -2   6  12        0.97        1.49      2.13 o 
  -1   6  12       19.19       24.61      2.66 o 
   0   6  12       31.64       29.72      2.87 o 
   1   6  12        1.97        3.17      2.10 o 
   2   6  12        4.36        3.45      3.08 o 
   3   6  12        1.05        3.81      2.46 o 
  -7   7  12        0.80       -0.06      1.27 o 
  -6   7  12        3.54        2.95      2.62 o 
  -5   7  12        0.54        0.39      1.37 o 
  -4   7  12        3.79        1.75      2.18 o 
  -3   7  12        3.39        1.23      1.65 o 
  -2   7  12       57.42       54.69      3.32 o 
  -1   7  12       15.88       15.54      2.44 o 
   0   7  12        4.86        5.41      1.99 o 
   1   7  12       16.22       16.69      2.85 o 
   2   7  12        5.08        3.72      2.24 o 
  -6   8  12        0.28        1.16      2.15 o 
  -5   8  12        8.79        7.92      2.76 o 
  -4   8  12       31.24       30.27      2.84 o 
  -3   8  12       14.46       16.53      2.48 o 
  -2   8  12        0.31        0.44      1.59 o 
  -1   8  12        1.90        2.09      1.85 o 
   0   8  12        0.05        0.81      2.02 o 
   1   8  12        0.00        1.49      1.98 o 
  -3   9  12        5.07        5.36      2.29 o 
  -2   9  12        2.48        2.00      1.87 o 
  -3  -9  13       11.88       11.65      3.79 o 
  -2  -9  13        0.60       -0.39      3.98 o 
  -1  -9  13       18.73       27.19      4.37 o 
  -4  -8  13       70.12       79.62      6.02 o 
  -3  -8  13        1.22        1.75      2.82 o 
  -2  -8  13       34.09       31.56      4.47 o 
  -1  -8  13        3.17        3.69      2.91 o 
   0  -8  13        4.61        7.38      4.86 o 
   1  -8  13        0.70       -0.29      2.14 o 
  -5  -7  13        3.45        4.76      3.01 o 
  -4  -7  13        0.15       -0.68      2.43 o 
  -3  -7  13        7.10        5.15      3.01 o 
  -2  -7  13        0.00       -0.10      2.14 o 
  -1  -7  13       11.36       12.53      3.40 o 
   0  -7  13        0.04       -0.10      3.11 o 
   1  -7  13        0.44        1.46      2.23 o 
   2  -7  13        0.78        0.00      1.65 o 
  -6  -6  13       15.22       12.43      3.30 o 
  -5  -6  13        1.32        1.84      2.43 o 
  -4  -6  13        1.73        1.46      2.43 o 
  -3  -6  13        4.97        5.53      2.91 o 
  -2  -6  13        1.63        5.53      4.47 o 
  -1  -6  13       52.22       56.51      4.76 o 
   0  -6  13        3.59        2.23      3.98 o 
   1  -6  13        5.67        7.28      2.82 o 
   2  -6  13       14.32       14.57      2.91 o 
   3  -6  13        2.99        0.00      1.46 o 
  -8  -5  13        0.56       -0.39      1.26 o 
  -7  -5  13        2.03        2.51      1.21 o 
  -6  -5  13        0.16        0.03      0.76 o 
  -5  -5  13       10.01        9.98      1.30 o 
  -4  -5  13        4.95        4.74      0.74 o 
  -3  -5  13        1.36        0.61      0.64 o 
  -2  -5  13        2.76        3.07      0.49 o 
  -1  -5  13        0.14        0.20      0.39 o 
   0  -5  13        1.88        2.59      0.39 o 
   1  -5  13       20.91       17.68      1.28 o 
   2  -5  13        3.81        1.66      0.58 o 
   3  -5  13        0.09        0.17      0.52 o 
   4  -5  13        5.37        3.20      1.94 o 
  -9  -4  13        0.00        0.19      1.46 o 
  -8  -4  13        9.52       11.94      1.46 o 
  -7  -4  13        1.71        1.82      1.16 o 
  -6  -4  13        9.23        8.88      0.99 o 
  -5  -4  13       11.10       10.13      0.87 o 
  -4  -4  13        0.33        0.50      0.45 o 
  -3  -4  13       83.00       81.90      1.61 o 
  -2  -4  13        6.40        7.98      0.69 o 
  -1  -4  13        0.00        0.28      0.51 o 
   0  -4  13        0.03        0.01      0.53 o 
   1  -4  13      101.39       96.72      5.29 o 
   2  -4  13       13.87        9.15      5.44 o 
   3  -4  13        0.31        0.10      0.96 o 
   4  -4  13        0.32        0.58      0.77 o 
  -9  -3  13        0.78       -0.19      1.65 o 
  -8  -3  13        0.77        1.75      1.17 o 
  -7  -3  13        0.09        0.42      0.79 o 
  -6  -3  13        2.69        2.27      0.90 o 
  -5  -3  13        0.41        0.51      0.69 o 
  -4  -3  13       12.48       15.25      1.16 o 
  -3  -3  13       29.89       30.09      1.33 o 
  -2  -3  13       12.40       10.96      0.78 o 
  -1  -3  13        3.60        3.72      0.60 o 
   0  -3  13        7.45        8.60      1.06 o 
   1  -3  13       18.71       22.04      1.20 o 
   2  -3  13        2.13        0.00      0.86 o 
   3  -3  13        9.11        7.62      5.34 o 
   4  -3  13       13.08       12.51      2.04 o 
  -9  -2  13        2.43       -0.19      1.17 o 
  -8  -2  13        0.58        0.29      1.26 o 
  -7  -2  13        6.65        4.80      1.51 o 
  -6  -2  13       14.19       14.79      1.13 o 
  -5  -2  13        2.15        2.45      0.95 o 
  -4  -2  13        1.34        1.37      0.70 o 
  -3  -2  13       35.65       34.43      1.31 o 
  -2  -2  13        4.84        5.82      0.83 o 
  -1  -2  13       35.35       36.85      1.79 o 
   0  -2  13       23.93       24.70      2.00 o 
   1  -2  13        6.31        4.09      0.99 o 
   2  -2  13       11.26       13.28      1.29 o 
   3  -2  13        0.02        0.60      0.99 o 
   4  -2  13        0.15        0.53      1.35 o 
   5  -2  13       14.10       11.03      6.89 o 
  -9  -1  13        2.75       -0.03      1.02 o 
  -8  -1  13        4.48        2.05      2.86 o 
  -7  -1  13       30.49       33.21      2.05 o 
  -6  -1  13       31.87       37.83      1.72 o 
  -5  -1  13       10.49       10.40      1.05 o 
  -4  -1  13       11.20       15.69      1.60 o 
  -3  -1  13       51.75       56.15      2.14 o 
  -2  -1  13       13.49       14.70      1.12 o 
  -1  -1  13       13.38       15.25      1.21 o 
   0  -1  13       75.61       80.77      2.69 o 
   1  -1  13      187.39      193.11     11.26 o 
   2  -1  13        0.04       -0.38      0.87 o 
   3  -1  13       16.01       17.33      1.46 o 
   4  -1  13        0.05       -0.19      1.23 o 
   5  -1  13        8.87        0.19      1.94 o 
  -9   0  13        0.00       -0.23      1.02 o 
  -8   0  13       50.48       46.77      2.72 o 
  -7   0  13        0.96        0.73      0.96 o 
  -6   0  13       32.30       33.26      1.78 o 
  -5   0  13        2.84        2.33      0.93 o 
  -4   0  13        0.00        0.91      0.81 o 
  -3   0  13        0.05        0.79      0.82 o 
  -2   0  13        1.59        1.16      0.86 o 
  -1   0  13        0.27        0.60      1.21 o 
   0   0  13        6.51        6.79      1.94 o 
   1   0  13       11.77       13.24      2.69 o 
   2   0  13        3.25        3.82      1.59 o 
   3   0  13       23.43       24.74      1.70 o 
   4   0  13        3.38        2.89      1.60 o 
   5   0  13        2.56       -0.29      2.04 o 
  -9   1  13        6.65        0.17      1.40 o 
  -8   1  13       33.43       28.47      2.02 o 
  -7   1  13        7.65        2.31      3.06 o 
  -6   1  13       44.27       47.33      2.09 o 
  -5   1  13       33.03       28.71      2.10 o 
  -4   1  13       11.89        9.71      1.28 o 
  -3   1  13        9.24       11.71      1.72 o 
  -2   1  13       22.70       26.82      1.67 o 
  -1   1  13       35.11       45.04      2.26 o 
   0   1  13        1.32        0.52      1.03 o 
   1   1  13        3.15        4.75      2.12 o 
   2   1  13        0.00        0.77      1.96 o 
   3   1  13       34.29       29.43      4.31 o 
   4   1  13       10.79        3.88      2.27 o 
   5   1  13        2.57        0.29      2.23 o 
  -9   2  13        0.39        0.38      1.12 o 
  -8   2  13        1.22        0.98      1.44 o 
  -7   2  13        0.70        0.74      1.29 o 
  -6   2  13        0.05       -0.20      1.31 o 
  -5   2  13        7.97        7.29      1.48 o 
  -4   2  13        0.52       -0.26      1.20 o 
  -3   2  13       41.48       50.31      2.25 o 
  -2   2  13        0.18        0.70      1.40 o 
  -1   2  13        2.13        2.82      1.27 o 
   0   2  13       18.42       19.27      1.81 o 
   1   2  13       22.80       25.15      4.52 o 
   2   2  13       16.78       17.61      3.03 o 
   3   2  13        1.20       -0.12      1.44 o 
   4   2  13        4.01        1.51      1.90 o 
  -9   3  13        0.22       -0.06      1.05 o 
  -8   3  13        0.60        0.01      0.98 o 
  -7   3  13        7.10        3.54      3.01 o 
  -6   3  13        0.90        1.89      1.26 o 
  -5   3  13        3.05        4.03      1.33 o 
  -4   3  13        1.68        1.39      1.15 o 
  -3   3  13       18.39       19.56      1.78 o 
  -2   3  13       98.41       99.45      4.18 o 
  -1   3  13       36.46       39.58      2.35 o 
   0   3  13        3.27        4.92      1.84 o 
   1   3  13        1.37        1.57      1.53 o 
   2   3  13        0.08        0.19      1.56 o 
   3   3  13        1.18        1.52      1.85 o 
   4   3  13        0.00       -1.89      2.85 o 
  -9   4  13        4.66        2.10      1.81 o 
  -8   4  13        4.50        1.23      1.75 o 
  -7   4  13        0.16        0.33      1.13 o 
  -6   4  13       10.62        5.43      5.05 o 
  -5   4  13        2.55        2.25      2.09 o 
  -4   4  13        7.79        6.26      1.53 o 
  -3   4  13       14.17       18.94      3.45 o 
  -2   4  13       16.05       12.85      2.54 o 
  -1   4  13        2.39        2.54      1.52 o 
   0   4  13       15.65       14.76      2.37 o 
   1   4  13        5.55        6.23      1.97 o 
   2   4  13        0.14        1.03      1.78 o 
   3   4  13        0.00        0.20      1.74 o 
   4   4  13        0.21        1.15      2.17 o 
  -8   5  13        5.58        2.53      2.57 o 
  -7   5  13        9.45        2.29      3.30 o 
  -6   5  13        5.90        2.39      2.57 o 
  -5   5  13        2.34        0.46      1.33 o 
  -4   5  13       16.24       16.15      3.35 o 
  -3   5  13        0.39       -0.44      1.25 o 
  -2   5  13        6.90        6.19      2.44 o 
  -1   5  13       36.44       40.92      3.01 o 
   0   5  13       10.40        9.04      2.30 o 
   1   5  13        0.84        1.26      1.78 o 
   2   5  13        0.60       -1.19      2.71 o 
   3   5  13        0.05        1.48      2.12 o 
  -7   6  13        0.26       -0.24      1.34 o 
  -6   6  13        0.40        0.32      1.73 o 
  -5   6  13        8.74        3.82      4.76 o 
  -4   6  13        0.64       -0.07      1.16 o 
  -3   6  13        0.42        0.48      1.41 o 
  -2   6  13        2.91        4.77      1.91 o 
  -1   6  13       59.38       65.03      4.95 o 
   0   6  13        1.03        0.40      2.64 o 
   1   6  13        0.59        0.74      1.75 o 
   2   6  13        2.64        3.78      2.31 o 
  -6   7  13        0.21        0.71      1.91 o 
  -5   7  13        0.09        0.12      1.33 o 
  -4   7  13       42.94       38.35      6.46 o 
  -3   7  13        1.49       -0.76      1.63 o 
  -2   7  13        3.31        2.49      1.90 o 
  -1   7  13        0.00       -0.08      1.56 o 
   0   7  13        0.03        0.05      1.61 o 
   1   7  13        0.13       -0.16      1.81 o 
  -4   8  13        6.50        3.98      5.10 o 
  -3   8  13        1.99        0.86      1.67 o 
  -2   8  13        0.13        0.14      1.61 o 
  -1   8  13        9.88       10.90      2.61 o 
  -4  -8  14        4.71        2.43      3.30 o 
  -3  -8  14        0.00       -0.87      2.82 o 
  -2  -8  14        0.07       -0.39      3.88 o 
  -1  -8  14        4.50        0.78      2.62 o 
  -4  -7  14        0.58        0.87      2.72 o 
  -3  -7  14       18.14       22.62      4.27 o 
  -2  -7  14       48.75       60.40      7.96 o 
  -1  -7  14        0.01       -0.49      2.33 o 
   0  -7  14        0.45        2.14      4.18 o 
   1  -7  14        1.41        3.01      2.52 o 
  -5  -6  14        7.44        8.64      3.30 o 
  -4  -6  14        0.93        2.43      2.72 o 
  -3  -6  14        1.13        2.82      2.82 o 
  -2  -6  14        0.97        0.87      3.98 o 
  -1  -6  14        5.23        5.05      3.11 o 
   0  -6  14        5.08        3.69      4.27 o 
   1  -6  14        0.01        0.00      1.75 o 
   2  -6  14        0.41        0.00      1.65 o 
  -6  -5  14        0.00       -1.84      2.33 o 
  -5  -5  14        2.03        2.52      2.43 o 
  -4  -5  14       22.24       25.93      3.79 o 
  -3  -5  14        9.62        8.64      3.11 o 
  -2  -5  14       17.01       17.87      5.44 o 
  -1  -5  14       35.47       36.03      4.18 o 
   0  -5  14        0.01       -0.29      3.30 o 
   1  -5  14        2.08        0.00      1.65 o 
   2  -5  14       15.18       19.23      3.11 o 
   3  -5  14        0.39        0.10      1.55 o 
  -8  -4  14        0.13       -0.78      1.55 o 
  -7  -4  14        0.05       -0.10      0.78 o 
  -6  -4  14        6.02        6.00      1.87 o 
  -5  -4  14        0.08       -0.54      0.58 o 
  -4  -4  14        0.01       -0.13      0.47 o 
  -3  -4  14        1.00        0.40      0.59 o 
  -2  -4  14       14.93       16.84      1.32 o 
  -1  -4  14        0.43        0.71      0.58 o 
   0  -4  14        8.26        0.81      3.11 o 
   1  -4  14        2.06        0.96      0.65 o 
   2  -4  14        0.73        0.21      0.71 o 
   3  -4  14        0.54        0.49      1.17 o 
  -8  -3  14        0.20       -0.58      1.65 o 
  -7  -3  14        1.18        2.30      0.99 o 
  -6  -3  14        9.42        7.43      4.95 o 
  -5  -3  14        1.12        0.74      0.68 o 
  -4  -3  14       52.08       52.24      1.58 o 
  -3  -3  14        0.03        0.09      0.51 o 
  -2  -3  14        2.67        2.14      1.36 o 
  -1  -3  14        1.17        0.62      0.54 o 
   0  -3  14      112.62      128.37      2.86 o 
   1  -3  14        4.06        2.37      1.31 o 
   2  -3  14        0.76        0.46      1.16 o 
   3  -3  14        3.35        2.54      2.23 o 
   4  -3  14       18.27       24.52      2.26 o 
  -9  -2  14        1.28       -0.24      0.91 o 
  -8  -2  14        1.02        0.23      1.02 o 
  -7  -2  14        2.05        2.41      1.15 o 
  -6  -2  14       12.57       11.50      1.13 o 
  -5  -2  14        0.24        0.00      0.69 o 
  -4  -2  14        0.22       -0.17      0.63 o 
  -3  -2  14        9.63        5.02      3.16 o 
  -2  -2  14       10.35       13.94      1.04 o 
  -1  -2  14        1.10        0.30      0.70 o 
   0  -2  14       65.87       63.00      2.11 o 
   1  -2  14        0.04        0.44      1.08 o 
   2  -2  14       16.77       18.64      1.36 o 
   3  -2  14        9.10        6.42      4.81 o 
   4  -2  14        3.13        4.26      2.43 o 
  -9  -1  14        0.64        0.17      0.91 o 
  -8  -1  14       15.22       14.65      1.60 o 
  -7  -1  14       40.62       39.28      2.30 o 
  -6  -1  14        0.50        0.33      0.97 o 
  -5  -1  14        5.95        6.83      1.07 o 
  -4  -1  14        7.51        5.39      1.27 o 
  -3  -1  14        0.59        0.73      0.83 o 
  -2  -1  14        2.48        2.52      0.93 o 
  -1  -1  14       61.02       69.84      2.27 o 
   0  -1  14       10.30       11.36      1.88 o 
   1  -1  14       24.12       26.58      2.01 o 
   2  -1  14        0.13        0.63      0.92 o 
   3  -1  14        8.75        6.00      1.27 o 
   4  -1  14        2.85       -0.16      1.09 o 
  -9   0  14        2.08       -0.07      1.03 o 
  -8   0  14       79.60       80.04      3.02 o 
  -7   0  14        0.00       -0.39      0.96 o 
  -6   0  14        7.89        5.45      1.23 o 
  -5   0  14        3.57        4.01      1.07 o 
  -4   0  14        1.21        1.08      0.90 o 
  -3   0  14       18.80       21.21      1.45 o 
  -2   0  14       19.70       21.13      2.01 o 
  -1   0  14        3.27        2.68      1.12 o 
   0   0  14       15.47       18.84      1.73 o 
   1   0  14        6.42        6.87      1.48 o 
   2   0  14       11.17       11.24      1.87 o 
   3   0  14        1.76        1.57      1.19 o 
   4   0  14        0.36        0.46      1.00 o 
  -9   1  14        3.77        0.01      1.21 o 
  -8   1  14        2.34       -0.04      1.10 o 
  -7   1  14       41.40       37.10      2.16 o 
  -6   1  14        3.38        0.82      1.05 o 
  -5   1  14        6.64        7.21      2.04 o 
  -4   1  14        0.58        1.58      1.10 o 
  -3   1  14        3.74        3.78      1.63 o 
  -2   1  14        0.27       -0.35      1.02 o 
  -1   1  14       20.31       23.62      2.38 o 
   0   1  14        6.43        5.07      1.40 o 
   1   1  14       36.78       37.38      4.37 o 
   2   1  14        0.00        0.19      1.38 o 
   3   1  14       18.33       16.40      2.62 o 
   4   1  14        0.18       -0.44      1.10 o 
  -9   2  14        0.49       -0.05      1.02 o 
  -8   2  14        0.08        0.21      1.28 o 
  -7   2  14        2.51        0.78      1.17 o 
  -6   2  14       15.54       17.72      2.10 o 
  -5   2  14        0.08        0.14      0.93 o 
  -4   2  14        0.93       -0.03      1.35 o 
  -3   2  14       46.32       48.91      3.01 o 
  -2   2  14        7.65        8.03      5.15 o 
  -1   2  14        4.36        2.96      2.18 o 
   0   2  14        0.49        0.32      1.20 o 
   1   2  14       11.37       12.25      1.98 o 
   2   2  14        7.32        2.42      3.59 o 
   3   2  14        0.09        0.14      1.45 o 
  -8   3  14        2.95        1.86      1.69 o 
  -7   3  14        0.00        0.12      1.10 o 
  -6   3  14        1.27        0.00      1.03 o 
  -5   3  14        1.44        1.19      2.04 o 
  -4   3  14        2.21        1.84      1.27 o 
  -3   3  14        0.06       -0.11      1.01 o 
  -2   3  14        5.55        5.37      1.53 o 
  -1   3  14        0.02        1.07      1.29 o 
   0   3  14        0.52       -0.08      1.11 o 
   1   3  14        1.85        2.35      1.75 o 
   2   3  14        0.00       -0.87      1.70 o 
   3   3  14        4.46        5.40      2.98 o 
  -8   4  14        1.47        0.85      1.41 o 
  -7   4  14       11.88        3.61      3.84 o 
  -6   4  14        1.30        1.45      1.65 o 
  -5   4  14        3.31        2.52      2.52 o 
  -4   4  14        4.31        2.44      3.30 o 
  -3   4  14        1.49        0.94      1.34 o 
  -2   4  14       36.16       38.01      2.57 o 
  -1   4  14        1.10        0.03      1.74 o 
   0   4  14       43.11       47.53      3.02 o 
   1   4  14       13.32       13.00      3.28 o 
   2   4  14        0.04        1.40      2.76 o 
  -7   5  14        4.19        0.43      1.41 o 
  -6   5  14        0.06        0.65      1.75 o 
  -5   5  14        8.69        2.63      3.35 o 
  -4   5  14        0.54        0.40      1.25 o 
  -3   5  14        0.00        0.98      1.44 o 
  -2   5  14        3.95        3.27      1.92 o 
  -1   5  14       58.95       62.41      6.51 o 
   0   5  14        2.05        1.89      2.47 o 
   1   5  14       34.49       39.31      3.24 o 
   2   5  14       14.68       15.83      2.82 o 
  -6   6  14        5.07        0.58      1.67 o 
  -5   6  14        4.81        1.91      3.35 o 
  -4   6  14        3.89        0.00      1.26 o 
  -3   6  14       16.45       19.03      3.01 o 
  -2   6  14       25.03       26.77      2.85 o 
  -1   6  14        0.86        0.47      1.76 o 
   0   6  14       11.78        9.97      2.47 o 
   1   6  14       12.16       10.72      2.59 o 
  -5   7  14        0.83       -0.30      1.57 o 
  -4   7  14        0.01       -0.57      1.60 o 
  -3   7  14       22.63       24.48      2.94 o 
  -2   7  14        0.51        0.23      1.53 o 
  -1   7  14        5.10        6.53      2.30 o 
  -4  -7  15        0.41        0.39      2.62 o 
  -3  -7  15        0.37       -0.58      2.72 o 
  -2  -7  15        0.01       -0.97      4.47 o 
  -1  -7  15        1.28        1.65      2.82 o 
  -5  -6  15        0.74        0.78      2.52 o 
  -4  -6  15        0.76       -0.58      2.52 o 
  -3  -6  15        0.01        0.19      2.33 o 
  -2  -6  15       24.79       31.36      7.09 o 
  -1  -6  15       52.92       61.37      5.53 o 
   0  -6  15        0.07        3.40      4.56 o 
   1  -6  15        7.65        0.10      2.04 o 
  -5  -5  15        0.70        1.07      2.52 o 
  -4  -5  15        0.03        1.17      2.52 o 
  -3  -5  15        1.52       -0.87      2.52 o 
  -2  -5  15        3.73        5.92      4.95 o 
  -1  -5  15        2.83        4.27      3.01 o 
   0  -5  15       26.76       29.03      6.21 o 
   1  -5  15        4.07        0.00      1.84 o 
  -7  -4  15        3.23        0.00      0.78 o 
  -6  -4  15        0.88        0.25      0.59 o 
  -5  -4  15        4.57        5.07      2.26 o 
  -4  -4  15        0.40        0.68      1.21 o 
  -3  -4  15       27.93       34.47      4.37 o 
  -2  -4  15        6.82        8.84      4.86 o 
  -1  -4  15        0.62        1.75      2.52 o 
   0  -4  15       21.63       21.07      3.59 o 
   1  -4  15        5.86        0.10      1.84 o 
   2  -4  15        1.02       -0.10      1.75 o 
  -8  -3  15        0.27       -0.93      0.93 o 
  -7  -3  15        5.07        4.04      3.20 o 
  -6  -3  15        0.00       -0.15      0.65 o 
  -5  -3  15        0.94        0.61      0.70 o 
  -4  -3  15        6.39        5.48      3.54 o 
  -3  -3  15        0.95        0.52      0.61 o 
  -2  -3  15        0.28       -0.04      0.45 o 
  -1  -3  15       10.87       11.06      0.92 o 
   0  -3  15       15.62       13.48      3.99 o 
   1  -3  15        0.24        0.02      0.70 o 
   2  -3  15        0.07        0.06      0.69 o 
  -8  -2  15        1.01        0.17      0.95 o 
  -7  -2  15        2.04        1.26      1.26 o 
  -6  -2  15        4.92        2.00      2.43 o 
  -5  -2  15        0.22        0.91      0.89 o 
  -4  -2  15        1.97        1.36      1.36 o 
  -3  -2  15       13.01       14.16      1.11 o 
  -2  -2  15       35.23       32.54      1.46 o 
  -1  -2  15       15.99       15.95      1.30 o 
   0  -2  15       53.27       57.50      2.42 o 
   1  -2  15        1.22        0.71      0.84 o 
   2  -2  15        0.31        0.32      0.82 o 
   3  -2  15        5.63        4.70      1.55 o 
  -8  -1  15        6.51        0.34      1.03 o 
  -7  -1  15        0.30        0.00      0.92 o 
  -6  -1  15        0.71        0.65      1.09 o 
  -5  -1  15        7.42       11.99      3.01 o 
  -4  -1  15        3.07        3.13      1.30 o 
  -3  -1  15        4.00        3.68      1.01 o 
  -2  -1  15       14.09       16.00      1.38 o 
  -1  -1  15        3.44        3.02      1.49 o 
   0  -1  15       38.94       40.67      2.20 o 
   1  -1  15        1.71        1.68      1.15 o 
   2  -1  15        8.47        4.03      2.21 o 
   3  -1  15       10.04       10.63      2.89 o 
  -8   0  15       10.11        0.00      0.96 o 
  -7   0  15        2.11        0.29      1.03 o 
  -6   0  15        2.06        0.83      1.26 o 
  -5   0  15        3.80        2.00      1.02 o 
  -4   0  15        1.31        1.54      1.08 o 
  -3   0  15       21.76       26.04      1.94 o 
  -2   0  15        0.01        0.18      1.23 o 
  -1   0  15        4.39        5.04      1.30 o 
   0   0  15       10.88       11.62      1.51 o 
   1   0  15        4.34        4.73      1.98 o 
   2   0  15        0.75       -0.39      4.47 o 
   3   0  15        0.03        0.20      1.09 o 
  -8   1  15        7.64       -0.21      1.40 o 
  -7   1  15       13.66       15.55      2.18 o 
  -6   1  15        0.14       -0.32      1.05 o 
  -5   1  15        1.72       -0.28      1.20 o 
  -4   1  15        0.77       -0.51      0.99 o 
  -3   1  15       21.76       21.74      2.29 o 
  -2   1  15       15.22       16.10      1.65 o 
  -1   1  15       13.79       15.41      3.98 o 
   0   1  15        3.56        2.20      1.93 o 
   1   1  15       83.76       96.82      5.31 o 
   2   1  15        2.28        2.63      2.29 o 
  -8   2  15        0.01       -0.24      1.13 o 
  -7   2  15        4.43        0.34      1.20 o 
  -6   2  15        0.84       -0.27      1.07 o 
  -5   2  15        6.17       -0.22      1.04 o 
  -4   2  15        0.03        0.08      0.99 o 
  -3   2  15        0.53       -0.23      1.04 o 
  -2   2  15        0.19        0.32      1.12 o 
  -1   2  15        6.12        3.93      2.18 o 
   0   2  15        0.48        0.02      1.42 o 
   1   2  15        0.02        0.44      1.93 o 
   2   2  15        1.31        1.55      1.66 o 
  -7   3  15        2.62        0.54      1.23 o 
  -6   3  15        0.81       -0.26      1.14 o 
  -5   3  15        1.44       -0.18      1.11 o 
  -4   3  15        0.00        0.06      1.18 o 
  -3   3  15        9.94       -0.22      1.28 o 
  -2   3  15        7.12        5.38      3.25 o 
  -1   3  15        1.51        0.56      1.31 o 
   0   3  15        0.50        0.07      1.92 o 
   1   3  15        9.01       11.24      2.10 o 
   2   3  15        4.72        4.75      2.01 o 
  -7   4  15        1.86        0.88      1.63 o 
  -6   4  15        1.17       -0.35      1.40 o 
  -5   4  15        6.51        2.39      2.96 o 
  -4   4  15        2.04        0.22      1.29 o 
  -3   4  15        9.78        3.54      4.95 o 
  -2   4  15        3.68        3.13      1.72 o 
  -1   4  15        0.77        1.49      1.63 o 
   0   4  15        0.39        1.54      1.70 o 
   1   4  15        1.18        0.56      1.76 o 
  -6   5  15        7.92        4.20      3.98 o 
  -5   5  15        2.85        0.72      1.42 o 
  -4   5  15        4.58        0.92      1.48 o 
  -3   5  15       10.66        5.00      6.55 o 
  -2   5  15       36.55       40.16      3.20 o 
  -1   5  15        3.21        4.50      2.13 o 
   0   5  15        1.75        2.88      1.97 o 
  -4   6  15        0.02        0.28      1.52 o 
  -3   6  15        9.98        3.09      4.08 o 
  -2   6  15       18.39       19.65      2.86 o 
  -3  -6  16        5.68        4.95      3.59 o 
  -2  -6  16        0.29        1.36      2.91 o 
  -5  -5  16        4.74        4.66      3.30 o 
  -4  -5  16        0.08        0.19      2.43 o 
  -3  -5  16        0.87        1.94      2.91 o 
  -2  -5  16        3.78        4.76      3.30 o 
  -1  -5  16       18.22       18.74      4.18 o 
   0  -5  16       10.47        7.87      3.40 o 
  -5  -4  16        7.98        6.60      3.40 o 
  -4  -4  16        3.15        4.37      3.11 o 
  -3  -4  16        1.52        1.17      2.72 o 
  -2  -4  16        1.65        2.33      2.82 o 
  -1  -4  16       10.99        9.61      3.40 o 
   0  -4  16        0.21       -0.19      2.14 o 
  -7  -3  16        0.00       -0.06      0.65 o 
  -6  -3  16       10.53        9.43      5.63 o 
  -5  -3  16        5.25        1.84      1.80 o 
  -4  -3  16        0.01        0.03      0.59 o 
  -3  -3  16        1.44        0.91      0.69 o 
  -2  -3  16       19.19       19.67      1.71 o 
  -1  -3  16        2.72        2.27      1.13 o 
   0  -3  16       15.35       13.22      3.93 o 
   1  -3  16        1.50        0.75      0.78 o 
  -7  -2  16        1.47        1.97      1.07 o 
  -6  -2  16        0.02       -0.09      0.91 o 
  -5  -2  16        8.05        6.12      3.69 o 
  -4  -2  16        0.73        0.50      1.06 o 
  -3  -2  16        2.21        1.62      1.21 o 
  -2  -2  16        0.01       -0.20      0.71 o 
  -1  -2  16        1.85        1.30      1.41 o 
   0  -2  16        0.29        0.33      0.75 o 
   1  -2  16        0.00        0.20      0.75 o 
  -7  -1  16        7.97       10.16      2.28 o 
  -6  -1  16        0.21        1.57      1.28 o 
  -5  -1  16        0.18        0.77      0.90 o 
  -4  -1  16        1.77        1.00      1.26 o 
  -3  -1  16        1.69        1.36      0.96 o 
  -2  -1  16       21.94       23.46      2.17 o 
  -1  -1  16       26.38       22.28     11.75 o 
   0  -1  16        1.63        1.82      1.60 o 
   1  -1  16        0.77        0.81      0.94 o 
  -7   0  16        2.68        0.16      1.20 o 
  -6   0  16        0.05        0.03      0.98 o 
  -5   0  16        6.78        3.18      2.43 o 
  -4   0  16        0.74        1.38      1.07 o 
  -3   0  16        5.26        2.23      1.65 o 
  -2   0  16        0.07       -0.10      0.88 o 
  -1   0  16        5.97        3.54      2.77 o 
   0   0  16       11.27       13.72      1.76 o 
   1   0  16       12.10       12.24      2.96 o 
  -7   1  16       12.31       13.71      1.84 o 
  -6   1  16        1.85        0.01      0.86 o 
  -5   1  16        2.75       -0.05      1.24 o 
  -4   1  16        4.72        2.50      1.80 o 
  -3   1  16        0.37        0.73      1.20 o 
  -2   1  16        4.00        1.79      1.79 o 
  -1   1  16        1.76        2.05      1.51 o 
   0   1  16        2.20        2.12      1.58 o 
   1   1  16        1.84        1.61      1.60 o 
  -7   2  16        0.00       -0.44      1.56 o 
  -6   2  16        0.01        0.03      1.00 o 
  -5   2  16       15.58       18.70      2.01 o 
  -4   2  16        0.48       -0.13      1.03 o 
  -3   2  16        0.20        0.17      1.49 o 
  -2   2  16        0.38        0.84      1.40 o 
  -1   2  16        6.35        6.26      4.13 o 
   0   2  16       15.93       19.12     10.88 o 
   1   2  16        1.62        0.28      1.40 o 
  -6   3  16        0.35        0.10      1.11 o 
  -5   3  16        0.09        0.07      1.07 o 
  -4   3  16       11.50        0.04      1.56 o 
  -3   3  16        1.11        0.00      1.14 o 
  -2   3  16        0.54        0.07      1.20 o 
  -1   3  16        0.25        0.71      1.41 o 
   0   3  16        0.03       -0.25      1.41 o 
  -5   4  16        1.34        1.15      2.02 o 
  -4   4  16       14.94       13.51      2.21 o 
  -3   4  16        3.65        1.10      1.65 o 
  -2   4  16       15.94       14.11      8.16 o 
  -1   4  16        0.53       -0.51      1.63 o 
  -3  -4  17        0.36        0.39      4.08 o 
  -2  -4  17        4.11        3.88      3.20 o 
  -2  -3  17        6.76       10.49      3.69 o 
  -1  -3  17        0.31        1.07      4.27 o 
  -5  -2  17        0.01       -0.72      1.00 o 
  -4  -2  17        0.19        0.25      1.05 o 
  -3  -2  17        1.80        1.51      1.31 o 
  -2  -2  17       24.02       23.79      2.20 o 
  -1  -2  17        1.84        1.84      0.98 o 
  -6  -1  17        0.09        0.11      1.13 o 
  -5  -1  17        4.65        4.08      1.17 o 
  -4  -1  17        1.30        3.24      1.72 o 
  -3  -1  17        0.95        0.68      0.96 o 
  -2  -1  17        0.24        2.12      3.93 o 
  -1  -1  17        9.99        9.54      2.01 o 
  -6   0  17        0.22       -0.02      1.44 o 
  -5   0  17        2.73       -0.22      1.00 o 
  -4   0  17        1.94        2.87      1.20 o 
  -3   0  17        2.79        2.42      1.83 o 
  -2   0  17        6.41        9.18      3.30 o 
  -1   0  17        2.08        2.07      1.41 o 
  -5   1  17        2.08        0.19      1.48 o 
  -4   1  17        0.08        0.04      0.86 o 
  -3   1  17        0.58        0.00      0.88 o 
  -2   1  17        0.61       -0.01      1.12 o 
  -1   1  17        3.08        1.39      2.03 o 
  -5   2  17        3.52       -0.02      1.09 o 
  -4   2  17        0.65        0.23      1.13 o 
  -3   2  17        0.00        0.22      1.14 o 
  -2   2  17        4.56       -0.02      1.58 o 
                                                 
